# Supplementary material for: Nuclear lamina strain states revealed by intermolecular force biosensor
Source: Nat Commun. 2023 Jun 30;14:3867. doi: 10.1038/s41467-023-39563-6 (PMC10313699; doi:10.1038/s41467-023-39563-6)
Supplement: Supplementary file 4 — Supplementary Data 1 [file 41467_2023_39563_MOESM4_ESM.xlsx]

## Sheet: Primers
Primers used in Methods Subheading: Lamin Nanobody Epitope Characterization with mScarlet Tagged Lamin A Truncates (Schematic representation of the constructs in Supp Fig S2 (d))
Primer number	Oligo sequence (5' to 3')	Primer name	Primer Function
1	TGGTAGCGGTGGTTCTGGCGGAAGTGGTGGCACTAGTGGCGGATCTAT	GGS-SpeI	Forward - Amplify Prelamin A/C
2	CTATAAGCTTTCACATGATGGAGCAGTTCTGAGGGGAC	Rev_preLam_HindIII	Reverse - Amplify Prelamin A/C
3	CTATCTCGAGGACCTGCTGCTAAAAGAGTGAAACTTGACGGCGGTTCTGGTGGTAGCGGTGGTTCTG	_XhoI_NLS_GGS_	Forward - Add GGS, NLS and Xho1 site to Start region of Prelamin A/C amplified by Primer 1 and 2
4	TGGCACTAGTGGCGGATCTATGGA	F-GS_Lam_Spe1	Forward - Amplify region including SpeI site in clonned Prelamin A/C
5	CGATAAGCTTCACAGCTCTTTCTTATACTGTTCCACCTGG	R_Lam_L263_HindIII	Reverse - For Lamin 263 truncation
6	GCTATAACTAGTGGCGGATCTATGGAAAAGACCTACAGCGCCAAGCTGGACA	F_GA_LamE264_SpeI	Forward - For Lamin 244 - 402 truncated construct
7	CCATAAGCTTCAGGCTCTGCCTCTAGATCTCTGGCTGGT	R_LamA402	Reverse - For Lamin 244 - 402 truncated construct
8	GCTATAACTAGTGGCGGATCTATGCAGCTGTCTCAGCTGCAGAAACAGCTG	F-GSLam(Q305)_Spe1	Forward - For Lamin 305 - 389 truncated construct
9	CTATAAGCTTCACAGCCGCAGTCTCTCTTCTTCCCCTT	R_Lam(L389)_HindIII	Reverse - For Lamin 305 - 389 truncated construct
10	GCTATAACTAGTGGCGGATCTATGGGCGGCGGATCCGTGACCAAGAAG	F_GS_Lam(G411)_SpeI	Forward - For Lamin 411 - 553 truncated construct
11	AAGCTTCAGTCATCTTCCACCACGGTCACGCTCC	R_Lam(D553)HindIII	Reverse - For Lamin 411 - 553 truncated construct
12	CGTATTACTAGTGGCGGATCTATGCTGAGCCCTACCAGAATCACCCGGCT	Lam Del21_Spe1	Forward - For Lamin 21 - full length truncated construct
