# Supplementary material for: Nuclear lamina strain states revealed by intermolecular force biosensor
Source: Nat Commun. 2023 Jun 30;14:3867. doi: 10.1038/s41467-023-39563-6 (PMC10313699; doi:10.1038/s41467-023-39563-6)
Supplement: Supplementary file 6 — Source Data [file 41467_2023_39563_MOESM6_ESM.xlsx]

## Sheet: Figure 1b
Lamin-SS profile								Lamin-TM profile
Position	A647	Sensor	Max A647	Max sensor	Norm A647	Norm Sensor		Position	A647	Sensor	Max A647	Max sensor	Norm A647	Norm Sensor
0	1666.07	392.83	49879.5	52847.5	0.0334019	0.00743327		0	1004.32	908.84	44628.9	37248.8	0.0225038	0.0243991
0.0425	1376.21	272.19	49879.5	52847.5	0.0275907	0.00515048		0.0425	999.476	947.933	44628.9	37248.8	0.0223953	0.0254487
0.085	921.828	229.808	49879.5	52847.5	0.0184811	0.00434851		0.085	905.026	792.93	44628.9	37248.8	0.0202789	0.0212874
0.1275	527.612	329.417	49879.5	52847.5	0.0105777	0.00623335		0.1275	681.876	681.426	44628.9	37248.8	0.0152788	0.0182939
0.1701	333.477	377.908	49879.5	52847.5	0.00668565	0.00715091		0.1701	410.57	754.378	44628.9	37248.8	0.00919965	0.0202524
0.2126	299.132	307.012	49879.5	52847.5	0.00599709	0.00580939		0.2126	224.32	834.142	44628.9	37248.8	0.00502634	0.0223938
0.2551	320.88	233.68	49879.5	52847.5	0.0064331	0.00442178		0.2551	175.188	819.849	44628.9	37248.8	0.00392544	0.02201
0.2976	346.714	244.837	49879.5	52847.5	0.00695103	0.0046329		0.2976	185.092	719.421	44628.9	37248.8	0.00414736	0.0193139
0.3401	369.53	314.421	49879.5	52847.5	0.00740845	0.00594959		0.3401	243.893	660.904	44628.9	37248.8	0.00546491	0.0177429
0.3826	370.285	323.916	49879.5	52847.5	0.00742359	0.00612926		0.3826	323.363	703.445	44628.9	37248.8	0.0072456	0.018885
0.4251	333.197	220.69	49879.5	52847.5	0.00668004	0.00417598		0.4251	384.177	700.31	44628.9	37248.8	0.00860826	0.0188008
0.4677	260.695	121.403	49879.5	52847.5	0.00522649	0.00229723		0.4677	453.168	623.165	44628.9	37248.8	0.0101541	0.0167298
0.5102	177.44	100.137	49879.5	52847.5	0.00355737	0.00189483		0.5102	529.475	584.024	44628.9	37248.8	0.011864	0.015679
0.5527	124.029	126.256	49879.5	52847.5	0.00248657	0.00238906		0.5527	625.862	600.092	44628.9	37248.8	0.0140237	0.0161104
0.5952	130.927	130.376	49879.5	52847.5	0.00262486	0.00246702		0.5952	758.22	579.441	44628.9	37248.8	0.0169894	0.0155559
0.6377	191.127	149.913	49879.5	52847.5	0.00383177	0.00283671		0.6377	953.808	450.927	44628.9	37248.8	0.021372	0.0121058
0.6802	259.354	199.006	49879.5	52847.5	0.00519961	0.00376566		0.6802	1194.92	441.03	44628.9	37248.8	0.0267746	0.0118401
0.7228	279.468	250.071	49879.5	52847.5	0.00560286	0.00473194		0.7228	1394.6	652.334	44628.9	37248.8	0.0312489	0.0175129
0.7653	252.817	282.341	49879.5	52847.5	0.00506855	0.00534256		0.7653	1482.58	841.343	44628.9	37248.8	0.0332202	0.0225871
0.8078	219.949	287.272	49879.5	52847.5	0.00440961	0.00543587		0.8078	1441.37	860.251	44628.9	37248.8	0.0322968	0.0230947
0.8503	203.932	315.386	49879.5	52847.5	0.00408849	0.00596785		0.8503	1365.42	727.835	44628.9	37248.8	0.030595	0.0195398
0.8928	192.494	358.34	49879.5	52847.5	0.00385918	0.00678064		0.8928	1238.77	561.815	44628.9	37248.8	0.0277572	0.0150827
0.9353	190.642	355.724	49879.5	52847.5	0.00382205	0.00673114		0.9353	1120.28	463.953	44628.9	37248.8	0.0251021	0.0124555
0.9778	230.887	323.34	49879.5	52847.5	0.00462889	0.00611836		0.9778	1001.06	518.181	44628.9	37248.8	0.0224308	0.0139113
1.0204	324.996	263.207	49879.5	52847.5	0.00651562	0.0049805		1.0204	916.046	661.367	44628.9	37248.8	0.0205258	0.0177554
1.0629	416.163	244.732	49879.5	52847.5	0.00834336	0.00463091		1.0629	970.724	710.209	44628.9	37248.8	0.021751	0.0190666
1.1054	439.465	322.074	49879.5	52847.5	0.00881053	0.0060944		1.1054	1187.06	602.506	44628.9	37248.8	0.0265984	0.0161752
1.1479	394.041	430.831	49879.5	52847.5	0.00789986	0.00815234		1.1479	1489.87	428.097	44628.9	37248.8	0.0333835	0.0114929
1.1904	321.275	511.181	49879.5	52847.5	0.00644102	0.00967275		1.1904	1800.57	402.632	44628.9	37248.8	0.0403453	0.0108092
1.2329	257.975	546.842	49879.5	52847.5	0.00517196	0.0103475		1.2329	1973.14	540.593	44628.9	37248.8	0.0442122	0.014513
1.2754	211.982	537.908	49879.5	52847.5	0.00424988	0.0101785		1.2754	2007.41	556.185	44628.9	37248.8	0.04498	0.0149316
1.318	184.779	513.394	49879.5	52847.5	0.00370451	0.00971463		1.318	1836.64	443.445	44628.9	37248.8	0.0411537	0.0119049
1.3605	171.983	500.509	49879.5	52847.5	0.00344797	0.00947081		1.3605	1588.79	377.786	44628.9	37248.8	0.0356001	0.0101422
1.403	167.226	483.977	49879.5	52847.5	0.0033526	0.00915799		1.403	1358.6	485.585	44628.9	37248.8	0.0304422	0.0130362
1.4455	179.984	438.075	49879.5	52847.5	0.00360837	0.00828942		1.4455	1350.83	665.089	44628.9	37248.8	0.030268	0.0178553
1.488	199.093	389.134	49879.5	52847.5	0.00399148	0.00736334		1.488	1512.4	709.626	44628.9	37248.8	0.0338885	0.019051
1.5305	196.857	348.899	49879.5	52847.5	0.00394665	0.00660199		1.5305	1725.89	543.638	44628.9	37248.8	0.0386721	0.0145948
1.5731	162.719	414.149	49879.5	52847.5	0.00326224	0.00783668		1.5731	1775.48	337.577	44628.9	37248.8	0.0397832	0.00906275
1.6156	134.208	556.301	49879.5	52847.5	0.00269064	0.0105265		1.6156	1646.25	266.781	44628.9	37248.8	0.0368875	0.00716213
1.6581	162.524	650.288	49879.5	52847.5	0.00325833	0.012305		1.6581	1479.41	362.822	44628.9	37248.8	0.0331491	0.00974049
1.7006	257.474	635.281	49879.5	52847.5	0.00516192	0.012021		1.7006	1456.1	422.372	44628.9	37248.8	0.0326268	0.0113392
1.7431	371.724	599.523	49879.5	52847.5	0.00745244	0.0113444		1.7431	1601.39	343.369	44628.9	37248.8	0.0358824	0.00921824
1.7856	457.572	623.304	49879.5	52847.5	0.00917354	0.0117944		1.7856	1820.09	174.838	44628.9	37248.8	0.0407828	0.00469378
1.8281	502.605	663.823	49879.5	52847.5	0.0100764	0.0125611		1.8281	1968.13	119.038	44628.9	37248.8	0.0440998	0.00319575
1.8707	525.5	645.975	49879.5	52847.5	0.0105354	0.0122234		1.8707	2001.47	164.901	44628.9	37248.8	0.0448469	0.00442701
1.9132	550.729	542.54	49879.5	52847.5	0.0110412	0.0102661		1.9132	1994.72	225.117	44628.9	37248.8	0.0446957	0.0060436
1.9557	592.809	466.389	49879.5	52847.5	0.0118848	0.00882518		1.9557	2022.82	386.398	44628.9	37248.8	0.0453254	0.0103734
1.9982	668.474	554.204	49879.5	52847.5	0.0134018	0.0104869		1.9982	2057.22	553.928	44628.9	37248.8	0.0460962	0.014871
2.0407	806.661	820.699	49879.5	52847.5	0.0161722	0.0155296		2.0407	2028.08	671.299	44628.9	37248.8	0.0454431	0.018022
2.0832	1011.4	1092.28	49879.5	52847.5	0.0202768	0.0206684		2.0832	1881.82	773.477	44628.9	37248.8	0.042166	0.0207651
2.1257	1214.41	1087.16	49879.5	52847.5	0.0243469	0.0205716		2.1257	1727.72	820.649	44628.9	37248.8	0.038713	0.0220315
2.1683	1342.29	755.608	49879.5	52847.5	0.0269107	0.0142979		2.1683	1671.4	814.374	44628.9	37248.8	0.0374511	0.0218631
2.2108	1529.15	651.119	49879.5	52847.5	0.030657	0.0123207		2.2108	1811.72	724.843	44628.9	37248.8	0.0405952	0.0194595
2.2533	2225.51	1906.58	49879.5	52847.5	0.0446176	0.0360769		2.2533	2069.11	656.758	44628.9	37248.8	0.0463627	0.0176316
2.2958	3951.72	5430.47	49879.5	52847.5	0.0792252	0.102757		2.2958	2452.08	602.862	44628.9	37248.8	0.0549438	0.0161847
2.3383	6887.03	10997.7	49879.5	52847.5	0.138073	0.208103		2.3383	2992.59	561.825	44628.9	37248.8	0.067055	0.015083
2.3808	10685.8	17345.3	49879.5	52847.5	0.214233	0.328215		2.3808	3947.13	1118.48	44628.9	37248.8	0.0884434	0.0300272
2.4234	14652	22937.7	49879.5	52847.5	0.293748	0.434035		2.4234	5491.06	3665.32	44628.9	37248.8	0.123038	0.0984009
2.4659	18071.2	26790.1	49879.5	52847.5	0.362296	0.506932		2.4659	7807.38	9687.26	44628.9	37248.8	0.17494	0.260069
2.5084	20472.2	28568.6	49879.5	52847.5	0.410432	0.540585		2.5084	10600.3	19206.9	44628.9	37248.8	0.23752	0.515638
2.5509	21759.4	28857.8	49879.5	52847.5	0.436239	0.546058		2.5509	13554.7	29279.8	44628.9	37248.8	0.303721	0.786059
2.5934	22233.3	28929.6	49879.5	52847.5	0.445741	0.547416		2.5934	15883.5	36188.5	44628.9	37248.8	0.355901	0.971533
2.6359	22334	29676.2	49879.5	52847.5	0.447759	0.561545		2.6359	17383.1	37248.8	44628.9	37248.8	0.389502	1
2.6784	22588.2	31060.7	49879.5	52847.5	0.452855	0.587741		2.6784	17626.5	33789.6	44628.9	37248.8	0.394956	0.907131
2.721	23711.8	32481.8	49879.5	52847.5	0.475381	0.614632		2.721	17136.5	28772.4	44628.9	37248.8	0.383978	0.772438
2.7635	26427.9	33737.4	49879.5	52847.5	0.529835	0.638391		2.7635	16025.4	24862.2	44628.9	37248.8	0.35908	0.667463
2.806	31146.2	34928.3	49879.5	52847.5	0.624428	0.660927		2.806	15030.9	22935.1	44628.9	37248.8	0.336797	0.615728
2.8485	37290.2	36389.7	49879.5	52847.5	0.747606	0.688579		2.8485	14294.9	22771.6	44628.9	37248.8	0.320305	0.611336
2.891	43442.5	38805.1	49879.5	52847.5	0.870949	0.734285		2.891	14086.9	23538.6	44628.9	37248.8	0.315646	0.631929
2.9335	47973.3	42011.4	49879.5	52847.5	0.961783	0.794954		2.9335	14101.8	24396.1	44628.9	37248.8	0.315979	0.65495
2.976	49879.5	44254.3	49879.5	52847.5	1	0.837396		2.976	14027.7	24885.9	44628.9	37248.8	0.314319	0.668098
3.0186	49011.4	43850.5	49879.5	52847.5	0.982595	0.829755		3.0186	13638.3	25096.7	44628.9	37248.8	0.305593	0.673758
3.0611	45680.9	41062.9	49879.5	52847.5	0.915824	0.777007		3.0611	13027.7	25363.5	44628.9	37248.8	0.291911	0.68092
3.1036	40591.6	37009.9	49879.5	52847.5	0.813792	0.700315		3.1036	12582.6	25868.7	44628.9	37248.8	0.281939	0.694483
3.1461	34651.4	32282.2	49879.5	52847.5	0.694702	0.610856		3.1461	12556.9	26486.4	44628.9	37248.8	0.281362	0.711066
3.1886	28943.5	27537.8	49879.5	52847.5	0.580269	0.52108		3.1886	13085.4	27032.6	44628.9	37248.8	0.293205	0.725731
3.2311	24398.3	23822.7	49879.5	52847.5	0.489144	0.450781		3.2311	13992.5	27335.3	44628.9	37248.8	0.31353	0.733855
3.2736	21393.7	21553.3	49879.5	52847.5	0.428908	0.407839		3.2736	15108.9	27492.6	44628.9	37248.8	0.338546	0.738079
3.3162	19782.6	20494.4	49879.5	52847.5	0.396607	0.387803		3.3162	15918.7	27627.9	44628.9	37248.8	0.35669	0.741713
3.3587	19114.9	20395.9	49879.5	52847.5	0.383221	0.385938		3.3587	16120.8	27762.5	44628.9	37248.8	0.36122	0.745326
3.4012	19091.2	20883.1	49879.5	52847.5	0.382747	0.395158		3.4012	15401.3	27727	44628.9	37248.8	0.345097	0.744372
3.4437	19477.7	21361.1	49879.5	52847.5	0.390495	0.404202		3.4437	14058.3	26833.1	44628.9	37248.8	0.315004	0.720375
3.4862	20043.4	21589.7	49879.5	52847.5	0.401837	0.408528		3.4862	12617.4	25077.1	44628.9	37248.8	0.282718	0.673232
3.5287	20560.4	21779.7	49879.5	52847.5	0.412201	0.412124		3.5287	11580.5	22741.1	44628.9	37248.8	0.259485	0.610518
3.5713	20900.5	22020.1	49879.5	52847.5	0.419019	0.416673		3.5713	11019.8	20515	44628.9	37248.8	0.246921	0.550755
3.6138	21042.2	22234.6	49879.5	52847.5	0.42186	0.420731		3.6138	10695.6	18809.2	44628.9	37248.8	0.239657	0.504962
3.6563	20972.5	22329.9	49879.5	52847.5	0.420463	0.422534		3.6563	10437.1	17818.3	44628.9	37248.8	0.233865	0.478358
3.6988	20753.6	22214.3	49879.5	52847.5	0.416074	0.420347		3.6988	10281.7	17230.9	44628.9	37248.8	0.230383	0.462589
3.7413	20546.3	21658.6	49879.5	52847.5	0.411919	0.409833		3.7413	10378.7	16469.3	44628.9	37248.8	0.232556	0.442141
3.7838	20511.5	20852.8	49879.5	52847.5	0.411222	0.394585		3.7838	10674.6	15252.7	44628.9	37248.8	0.239187	0.409482
3.8263	20599.3	20674.5	49879.5	52847.5	0.412982	0.391211		3.8263	10812.8	14107.2	44628.9	37248.8	0.242283	0.378729
3.8689	20585.7	21510	49879.5	52847.5	0.412709	0.40702		3.8689	10534.2	13745.4	44628.9	37248.8	0.23604	0.369016
3.9114	20334.1	22704.7	49879.5	52847.5	0.407663	0.429626		3.9114	9837.97	14015.7	44628.9	37248.8	0.220439	0.376272
3.9539	19906.2	23754.1	49879.5	52847.5	0.399085	0.449483		3.9539	9152.14	14320.4	44628.9	37248.8	0.205072	0.384452
3.9964	19412.9	24943.3	49879.5	52847.5	0.389196	0.471986		3.9964	8873.57	14202.4	44628.9	37248.8	0.19883	0.381284
4.0389	18914.3	26302.3	49879.5	52847.5	0.3792	0.497701		4.0389	9083.38	14101.4	44628.9	37248.8	0.203531	0.378574
4.0814	18535.1	27024.5	49879.5	52847.5	0.371597	0.511368		4.0814	9521.1	14232.3	44628.9	37248.8	0.213339	0.382087
4.1239	18481.1	26541.2	49879.5	52847.5	0.370516	0.502222		4.1239	9897.51	14581	44628.9	37248.8	0.221774	0.391447
4.1665	18813.7	25474.4	49879.5	52847.5	0.377184	0.482035		4.1665	10046.9	15037.4	44628.9	37248.8	0.22512	0.4037
4.209	19321.5	24842.7	49879.5	52847.5	0.387363	0.470082		4.209	10057.2	15335.7	44628.9	37248.8	0.225352	0.41171
4.2515	19656.2	24818	49879.5	52847.5	0.394074	0.469615		4.2515	9956.97	15505.1	44628.9	37248.8	0.223106	0.416258
4.294	19673.9	24730	49879.5	52847.5	0.394429	0.46795		4.294	9877.58	15371.3	44628.9	37248.8	0.221327	0.412666
4.3365	19522.1	24199.8	49879.5	52847.5	0.391384	0.457918		4.3365	9805.75	15226.1	44628.9	37248.8	0.219718	0.408767
4.379	19427.3	23808.3	49879.5	52847.5	0.389485	0.450509		4.379	9753.09	15165.3	44628.9	37248.8	0.218538	0.407136
4.4216	19455.2	24276.9	49879.5	52847.5	0.390045	0.459376		4.4216	9582.87	15045.1	44628.9	37248.8	0.214723	0.403909
4.4641	19495.3	25456.5	49879.5	52847.5	0.390847	0.481697		4.4641	9272.02	14668.1	44628.9	37248.8	0.207758	0.393787
4.5066	19398.6	26182.3	49879.5	52847.5	0.388908	0.495431		4.5066	8822.78	13935.8	44628.9	37248.8	0.197692	0.374126
4.5491	19130.9	25808.3	49879.5	52847.5	0.383542	0.488353		4.5491	8395.08	13185.9	44628.9	37248.8	0.188109	0.353996
4.5916	18796.7	24741.2	49879.5	52847.5	0.376842	0.468162		4.5916	7994.16	12909.2	44628.9	37248.8	0.179125	0.346567
4.6341	18498.6	23803.9	49879.5	52847.5	0.370866	0.450425		4.6341	7593.2	13291	44628.9	37248.8	0.170141	0.356817
4.6766	18203.7	23414.5	49879.5	52847.5	0.364953	0.443057		4.6766	7116.98	14107.2	44628.9	37248.8	0.15947	0.378729
4.7192	17782.8	23249.5	49879.5	52847.5	0.356515	0.439936		4.7192	6644.11	14713.7	44628.9	37248.8	0.148875	0.39501
4.7617	17135.3	22788.4	49879.5	52847.5	0.343533	0.431211		4.7617	6304.14	14838.3	44628.9	37248.8	0.141257	0.398357
4.8042	16345.8	21892.3	49879.5	52847.5	0.327705	0.414255		4.8042	6147.39	14745.2	44628.9	37248.8	0.137745	0.395856
4.8467	15630.3	21141.2	49879.5	52847.5	0.313361	0.400041		4.8467	6112.19	14426.7	44628.9	37248.8	0.136956	0.387307
4.8892	15170	21392.4	49879.5	52847.5	0.304133	0.404796		4.8892	6059.55	14148.6	44628.9	37248.8	0.135776	0.379839
4.9317	14960.7	22691.7	49879.5	52847.5	0.299937	0.42938		4.9317	5943.06	14014.7	44628.9	37248.8	0.133166	0.376244
4.9742	14844	24019.7	49879.5	52847.5	0.297597	0.45451		4.9742	5713.04	13979.1	44628.9	37248.8	0.128012	0.375288
5.0168	14678.8	24403.7	49879.5	52847.5	0.294285	0.461776		5.0168	5417.56	13910	44628.9	37248.8	0.121391	0.373434
5.0593	14491.1	23978	49879.5	52847.5	0.290522	0.453721		5.0593	5071.41	13855.7	44628.9	37248.8	0.113635	0.371977
5.1018	14404.5	23536.3	49879.5	52847.5	0.288785	0.445363		5.1018	4837.66	13985.9	44628.9	37248.8	0.108397	0.375472
5.1443	14433.2	23218	49879.5	52847.5	0.289361	0.439339		5.1443	4843.41	14105.6	44628.9	37248.8	0.108526	0.378686
5.1868	14426.2	22770.6	49879.5	52847.5	0.289221	0.430873		5.1868	5100.97	13948.7	44628.9	37248.8	0.114297	0.374474
5.2293	14265.5	22321.3	49879.5	52847.5	0.285998	0.422372		5.2293	5380.74	13414.3	44628.9	37248.8	0.120566	0.360128
5.2719	14026.3	22081.5	49879.5	52847.5	0.281203	0.417835		5.2719	5391.22	12630.5	44628.9	37248.8	0.120801	0.339084
5.3144	13900.2	22020.8	49879.5	52847.5	0.278676	0.416686		5.3144	5054.41	11736.6	44628.9	37248.8	0.113254	0.315086
5.3569	13951.2	22099.7	49879.5	52847.5	0.279698	0.418178		5.3569	4546.89	10966.7	44628.9	37248.8	0.101882	0.294418
5.3994	14042	22572.9	49879.5	52847.5	0.281519	0.427133		5.3994	4133.68	10477.8	44628.9	37248.8	0.0926234	0.281292
5.4419	14064.4	23315.7	49879.5	52847.5	0.281968	0.441188		5.4419	3901.61	10177	44628.9	37248.8	0.0874234	0.273216
5.4844	14152.2	23760.9	49879.5	52847.5	0.283727	0.449612		5.4844	3762.07	9927.02	44628.9	37248.8	0.0842968	0.266506
5.5269	14581.6	23581.5	49879.5	52847.5	0.292336	0.446217		5.5269	3648.54	9910.53	44628.9	37248.8	0.0817529	0.266063
5.5695	15451.6	22876.7	49879.5	52847.5	0.309779	0.432882		5.5695	3563.2	10287.8	44628.9	37248.8	0.0798406	0.276191
5.612	16533	22071.9	49879.5	52847.5	0.331458	0.417652		5.612	3537.06	10886.2	44628.9	37248.8	0.0792549	0.292256
5.6545	17446	21762.8	49879.5	52847.5	0.349762	0.411804		5.6545	3543.52	11522.2	44628.9	37248.8	0.0793997	0.309331
5.697	17985.4	22214.6	49879.5	52847.5	0.360577	0.420352		5.697	3465.66	11739	44628.9	37248.8	0.077655	0.315149
5.7395	18287.7	23210.5	49879.5	52847.5	0.366638	0.439197		5.7395	3270.43	11494.5	44628.9	37248.8	0.0732806	0.308586
5.782	18619.5	24137.2	49879.5	52847.5	0.37329	0.456734		5.782	2959.55	10738.6	44628.9	37248.8	0.0663147	0.288293
5.8245	19086.9	24554.4	49879.5	52847.5	0.382661	0.464627		5.8245	2637.35	9913.88	44628.9	37248.8	0.0590951	0.266153
5.8671	19582.3	24422.1	49879.5	52847.5	0.392591	0.462123		5.8671	2406.79	9267.51	44628.9	37248.8	0.0539289	0.2488
5.9096	19934.2	23996.9	49879.5	52847.5	0.399648	0.454077		5.9096	2315.59	8859.01	44628.9	37248.8	0.0518853	0.237833
5.9521	20055	23383	49879.5	52847.5	0.402069	0.442462		5.9521	2304.82	8519.53	44628.9	37248.8	0.0516441	0.228719
5.9946	19953.8	22687.4	49879.5	52847.5	0.40004	0.4293		5.9946	2267	8124.57	44628.9	37248.8	0.0507968	0.218116
6.0371	19626	22157.7	49879.5	52847.5	0.393468	0.419275		6.0371	2135.38	7732.88	44628.9	37248.8	0.0478476	0.2076
6.0796	19029.5	21898.4	49879.5	52847.5	0.38151	0.414369		6.0796	1994.25	7402.73	44628.9	37248.8	0.0446853	0.198737
6.1221	18167.7	21620.3	49879.5	52847.5	0.364232	0.409107		6.1221	1959.13	7417.87	44628.9	37248.8	0.0438982	0.199144
6.1647	17052.6	21105	49879.5	52847.5	0.341875	0.399357		6.1647	2047.37	7743.18	44628.9	37248.8	0.0458753	0.207877
6.2072	15697.5	20436.1	49879.5	52847.5	0.314708	0.3867		6.2072	2128.04	8095.89	44628.9	37248.8	0.047683	0.217346
6.2497	14196	19750.5	49879.5	52847.5	0.284606	0.373726		6.2497	2086.5	8160.88	44628.9	37248.8	0.0467523	0.219091
6.2922	12752.9	19281.7	49879.5	52847.5	0.255674	0.364856		6.2922	1944.27	8055.32	44628.9	37248.8	0.0435653	0.216257
6.3347	11576.3	19303.3	49879.5	52847.5	0.232086	0.365264		6.3347	1830.77	7918.53	44628.9	37248.8	0.041022	0.212585
6.3772	10706.3	19689.3	49879.5	52847.5	0.214644	0.372568		6.3772	1816.53	7573.13	44628.9	37248.8	0.0407029	0.203312
6.4198	9974.14	19720.7	49879.5	52847.5	0.199965	0.373162		6.4198	1815.04	7005.59	44628.9	37248.8	0.0406697	0.188075
6.4623	9218.39	19103.4	49879.5	52847.5	0.184813	0.361481		6.4623	1735.6	6527.06	44628.9	37248.8	0.0388896	0.175228
6.5048	8433.92	18283.6	49879.5	52847.5	0.169086	0.345969		6.5048	1554.92	6304.41	44628.9	37248.8	0.0348411	0.169251
6.5473	7728.44	17636.9	49879.5	52847.5	0.154942	0.333731		6.5473	1385.58	6179.3	44628.9	37248.8	0.0310466	0.165892
6.5898	7185.5	17091.7	49879.5	52847.5	0.144057	0.323415		6.5898	1307.93	6011.71	44628.9	37248.8	0.0293069	0.161393
6.6323	6808.09	16701.9	49879.5	52847.5	0.136491	0.31604		6.6323	1325.59	5960.86	44628.9	37248.8	0.0297026	0.160028
6.6748	6599.65	16523.4	49879.5	52847.5	0.132312	0.312661		6.6748	1422.11	6022.23	44628.9	37248.8	0.0318652	0.161676
6.7174	6643.76	16519.9	49879.5	52847.5	0.133196	0.312597		6.7174	1538.03	6092.25	44628.9	37248.8	0.0344626	0.163555
6.7599	7033.64	16904	49879.5	52847.5	0.141013	0.319864		6.7599	1663.45	6019.75	44628.9	37248.8	0.037273	0.161609
6.8024	7721.96	17780.3	49879.5	52847.5	0.154812	0.336446		6.8024	1714.58	5798.61	44628.9	37248.8	0.0384186	0.155672
6.8449	8475.43	18617.7	49879.5	52847.5	0.169918	0.352292		6.8449	1669.81	5472.51	44628.9	37248.8	0.0374153	0.146917
6.8874	9062.62	18774.8	49879.5	52847.5	0.18169	0.355265		6.8874	1517.99	5361.95	44628.9	37248.8	0.0340136	0.143949
6.9299	9542.11	18191.6	49879.5	52847.5	0.191303	0.344228		6.9299	1357.02	5597.3	44628.9	37248.8	0.0304068	0.150268
6.9724	10272	17260.7	49879.5	52847.5	0.205937	0.326614		6.9724	1245.16	6021.47	44628.9	37248.8	0.0279004	0.161655
7.015	11501.7	16734	49879.5	52847.5	0.230591	0.316646		7.015	1221.65	6284.82	44628.9	37248.8	0.0273735	0.168725
7.0575	13038.4	17324.6	49879.5	52847.5	0.261398	0.327822		7.0575	1256.97	6317.81	44628.9	37248.8	0.028165	0.169611
7.1	14411.5	18791.1	49879.5	52847.5	0.288927	0.355573		7.1	1285.38	6173.25	44628.9	37248.8	0.0288015	0.16573
7.1425	15329.6	20017.8	49879.5	52847.5	0.307333	0.378784		7.1425	1265.49	6018.64	44628.9	37248.8	0.0283558	0.161579
7.185	15861.7	20570.4	49879.5	52847.5	0.318	0.389241		7.185	1196.93	5991.74	44628.9	37248.8	0.0268197	0.160857
7.2275	16149.9	21011.1	49879.5	52847.5	0.323777	0.397581		7.2275	1127.31	6023.42	44628.9	37248.8	0.0252596	0.161708
7.2701	16230	21980.6	49879.5	52847.5	0.325383	0.415925		7.2701	1091.57	5990.37	44628.9	37248.8	0.0244588	0.16082
7.3126	16105.6	23595.3	49879.5	52847.5	0.322891	0.446479		7.3126	1086.19	6052.27	44628.9	37248.8	0.0243382	0.162482
7.3551	15881.1	25434.3	49879.5	52847.5	0.318388	0.481278		7.3551	1106.81	6365.9	44628.9	37248.8	0.0248003	0.170902
7.3976	15743.8	26815.3	49879.5	52847.5	0.315637	0.507409		7.3976	1156.79	6799.58	44628.9	37248.8	0.0259202	0.182545
7.4401	15758.8	27530.8	49879.5	52847.5	0.315936	0.520947		7.4401	1235.57	6977.66	44628.9	37248.8	0.0276854	0.187326
7.4826	15909.3	28089.5	49879.5	52847.5	0.318955	0.53152		7.4826	1298.95	6731.5	44628.9	37248.8	0.0291055	0.180717
7.5251	16232.6	29238.8	49879.5	52847.5	0.325437	0.553268		7.5251	1287.51	6321.74	44628.9	37248.8	0.0288491	0.169716
7.5677	16752.8	31526.9	49879.5	52847.5	0.335865	0.596563		7.5677	1199.58	6062.29	44628.9	37248.8	0.0268789	0.162751
7.6102	17475.9	35389.1	49879.5	52847.5	0.350363	0.669645		7.6102	1093.01	6092.28	44628.9	37248.8	0.0244911	0.163556
7.6527	18271.1	40364.9	49879.5	52847.5	0.366305	0.7638		7.6527	1032.67	6239.06	44628.9	37248.8	0.0231391	0.167497
7.6952	18916.8	44335.7	49879.5	52847.5	0.37925	0.838936		7.6952	1032.2	6318.07	44628.9	37248.8	0.0231284	0.169618
7.7377	19176.5	45394	49879.5	52847.5	0.384456	0.858962		7.7377	1051.51	6347.43	44628.9	37248.8	0.0235611	0.170406
7.7802	18969.1	43478.9	49879.5	52847.5	0.380299	0.822724		7.7802	1050.27	6551.61	44628.9	37248.8	0.0235334	0.175888
7.8227	18448.8	40653.8	49879.5	52847.5	0.369868	0.769267		7.8227	1027.01	6891.9	44628.9	37248.8	0.0230121	0.185023
7.8653	17878.4	38993.5	49879.5	52847.5	0.358431	0.73785		7.8653	1005.12	7142.47	44628.9	37248.8	0.0225218	0.19175
7.9078	17417	39315.3	49879.5	52847.5	0.349181	0.743938		7.9078	1016.06	7214.95	44628.9	37248.8	0.0227669	0.193696
7.9503	16980.8	40833.5	49879.5	52847.5	0.340436	0.772666		7.9503	1043.81	7373.53	44628.9	37248.8	0.0233886	0.197953
7.9928	16413.7	42141.6	49879.5	52847.5	0.329067	0.797419		7.9928	1074.25	7974.83	44628.9	37248.8	0.0240707	0.214096
8.0353	15719.6	42438.1	49879.5	52847.5	0.315151	0.80303		8.0353	1088.86	8872.33	44628.9	37248.8	0.024398	0.238191
8.0778	15135.1	41874.9	49879.5	52847.5	0.303434	0.792372		8.0778	1094.97	9433.68	44628.9	37248.8	0.0245351	0.253261
8.1204	14877.4	40870.9	49879.5	52847.5	0.298266	0.773374		8.1204	1083.49	9434.65	44628.9	37248.8	0.0242778	0.253287
8.1629	14918.7	39667.5	49879.5	52847.5	0.299094	0.750603		8.1629	1045.13	9187.56	44628.9	37248.8	0.0234183	0.246653
8.2054	14967.7	38478.2	49879.5	52847.5	0.300077	0.728099		8.2054	975.298	9356.93	44628.9	37248.8	0.0218535	0.251201
8.2479	14707.2	37234.6	49879.5	52847.5	0.294854	0.704567		8.2479	930.23	9935.37	44628.9	37248.8	0.0208437	0.26673
8.2904	14098.1	35595.9	49879.5	52847.5	0.282643	0.673559		8.2904	956.846	10536.3	44628.9	37248.8	0.0214401	0.282862
8.3329	13352.3	33862.7	49879.5	52847.5	0.267691	0.640762		8.3329	1067.96	10882.5	44628.9	37248.8	0.0239299	0.292156
8.3754	12758.7	33065.3	49879.5	52847.5	0.255791	0.625673		8.3754	1191.52	11250.7	44628.9	37248.8	0.0266984	0.302042
8.418	12476.8	33505.6	49879.5	52847.5	0.250138	0.634005		8.418	1263.52	11918.3	44628.9	37248.8	0.0283117	0.319965
8.4605	12468.4	34626.6	49879.5	52847.5	0.24997	0.655218		8.4605	1254.94	12755.2	44628.9	37248.8	0.0281194	0.342432
8.503	12606.2	35888.5	49879.5	52847.5	0.252734	0.679095		8.503	1249.78	13257.2	44628.9	37248.8	0.0280039	0.355908
8.5455	12811	36774.9	49879.5	52847.5	0.256838	0.695868		8.5455	1328.89	13194.2	44628.9	37248.8	0.0297765	0.354218
8.588	13120.7	36739	49879.5	52847.5	0.263048	0.695188		8.588	1571.66	12679.7	44628.9	37248.8	0.0352162	0.340405
8.6305	13568	35975.2	49879.5	52847.5	0.272015	0.680737		8.6305	1907.03	12072	44628.9	37248.8	0.0427308	0.324091
8.673	13993.3	35229.1	49879.5	52847.5	0.280542	0.666617		8.673	2204.7	11633.7	44628.9	37248.8	0.0494007	0.312323
8.7156	14094.4	34844.3	49879.5	52847.5	0.282569	0.659337		8.7156	2323.29	11606.1	44628.9	37248.8	0.052058	0.311582
8.7581	13700.9	34670.9	49879.5	52847.5	0.274681	0.656056		8.7581	2216.58	12102.6	44628.9	37248.8	0.0496669	0.324913
8.8006	13009.3	34477.9	49879.5	52847.5	0.260814	0.652404		8.8006	1983.28	12679	44628.9	37248.8	0.0444393	0.340386
8.8431	12427.8	33892.6	49879.5	52847.5	0.249157	0.641328		8.8431	1729.39	12767.6	44628.9	37248.8	0.0387504	0.342766
8.8856	12119.1	32420.8	49879.5	52847.5	0.242967	0.613478		8.8856	1559.45	12215.2	44628.9	37248.8	0.0349425	0.327936
8.9281	11861.1	30295.9	49879.5	52847.5	0.237795	0.57327		8.9281	1435.38	11571.8	44628.9	37248.8	0.0321625	0.310662
8.9707	11361.8	28605.3	49879.5	52847.5	0.227784	0.541281		8.9707	1326.82	11366.2	44628.9	37248.8	0.0297301	0.305142
9.0132	10656.2	28050.9	49879.5	52847.5	0.213638	0.53079		9.0132	1206.77	11494.8	44628.9	37248.8	0.0270402	0.308595
9.0557	10050	27994.8	49879.5	52847.5	0.201485	0.529728		9.0557	1120.13	11606.2	44628.9	37248.8	0.0250989	0.311584
9.0982	9756.14	27275.6	49879.5	52847.5	0.195594	0.516119		9.0982	1130.63	11363.3	44628.9	37248.8	0.0253341	0.305065
9.1407	9661.6	25658.2	49879.5	52847.5	0.193699	0.485513		9.1407	1228.96	10990.8	44628.9	37248.8	0.0275372	0.295065
9.1832	9509.33	23981.8	49879.5	52847.5	0.190646	0.453792		9.1832	1383.09	10660.9	44628.9	37248.8	0.030991	0.286206
9.2257	9201.99	22875.6	49879.5	52847.5	0.184484	0.43286		9.2257	1515.05	10358.2	44628.9	37248.8	0.0339477	0.27808
9.2683	8847.93	22241.4	49879.5	52847.5	0.177386	0.42086		9.2683	1564.7	10080.4	44628.9	37248.8	0.0350602	0.270624
9.3108	8563.3	21765.2	49879.5	52847.5	0.17168	0.411849		9.3108	1509.43	9768.1	44628.9	37248.8	0.0338218	0.262239
9.3533	8338.4	21246.2	49879.5	52847.5	0.167171	0.402029		9.3533	1363.29	9601.02	44628.9	37248.8	0.0305472	0.257753
9.3958	8100.27	20659.3	49879.5	52847.5	0.162397	0.390922		9.3958	1191.45	9624.4	44628.9	37248.8	0.0266969	0.258381
9.4383	7847.69	20033.3	49879.5	52847.5	0.157333	0.379077		9.4383	1071.18	9718.29	44628.9	37248.8	0.0240019	0.260902
9.4808	7651.61	19316.7	49879.5	52847.5	0.153402	0.365518		9.4808	1026.2	9575.69	44628.9	37248.8	0.0229942	0.257073
9.5233	7548.23	18531.6	49879.5	52847.5	0.151329	0.350661		9.5233	1048.7	9161.19	44628.9	37248.8	0.0234983	0.245946
9.5659	7538.38	17849.5	49879.5	52847.5	0.151132	0.337755		9.5659	1068.89	8887.26	44628.9	37248.8	0.0239506	0.238592
9.6084	7617.84	17381.9	49879.5	52847.5	0.152725	0.328907		9.6084	1073.73	8961	44628.9	37248.8	0.0240591	0.240571
9.6509	7770.54	17155.9	49879.5	52847.5	0.155786	0.32463		9.6509	1059.29	9110.05	44628.9	37248.8	0.0237354	0.244573
9.6934	7906.27	17066.4	49879.5	52847.5	0.158507	0.322936		9.6934	1047.63	8982.05	44628.9	37248.8	0.0234743	0.241136
9.7359	7905.24	16968.6	49879.5	52847.5	0.158487	0.321086		9.7359	1051.28	8686.54	44628.9	37248.8	0.023556	0.233203
9.7784	7800.11	16891	49879.5	52847.5	0.156379	0.319618		9.7784	1064.61	8470.29	44628.9	37248.8	0.0238547	0.227397
9.8209	7779.87	17154	49879.5	52847.5	0.155973	0.324594		9.8209	1075.44	8410.59	44628.9	37248.8	0.0240974	0.225795
9.8635	7987.62	17874.4	49879.5	52847.5	0.160138	0.338227		9.8635	1065.67	8487.26	44628.9	37248.8	0.0238785	0.227853
9.906	8331.2	18520.8	49879.5	52847.5	0.167027	0.350456		9.906	1031.76	8646.87	44628.9	37248.8	0.0231187	0.232138
9.9485	8567.32	18544.4	49879.5	52847.5	0.17176	0.350905		9.9485	968.058	8800.34	44628.9	37248.8	0.0216913	0.236258
9.991	8562.84	18074.8	49879.5	52847.5	0.171671	0.342018		9.991	888.165	8714.57	44628.9	37248.8	0.0199011	0.233955
10.0335	8409.43	17406.9	49879.5	52847.5	0.168595	0.329379		10.0335	794.276	8352.86	44628.9	37248.8	0.0177973	0.224245
10.076	8301.64	16626.4	49879.5	52847.5	0.166434	0.314611		10.076	715.635	7966.53	44628.9	37248.8	0.0160352	0.213873
10.1186	8340.59	16069.5	49879.5	52847.5	0.167215	0.304072		10.1186	660.77	7800.02	44628.9	37248.8	0.0148059	0.209403
10.1611	8482.48	16378.7	49879.5	52847.5	0.170059	0.309924		10.1611	658.221	7792.18	44628.9	37248.8	0.0147488	0.209192
10.2036	8623.07	17362.8	49879.5	52847.5	0.172878	0.328545		10.2036	701.384	7674.53	44628.9	37248.8	0.0157159	0.206034
10.2461	8690.38	17933.2	49879.5	52847.5	0.174227	0.339338		10.2461	764.674	7224.7	44628.9	37248.8	0.0171341	0.193958
10.2886	8687.76	17639.7	49879.5	52847.5	0.174175	0.333784		10.2886	812.217	6675.93	44628.9	37248.8	0.0181994	0.179225
10.3311	8652.68	17141.3	49879.5	52847.5	0.173472	0.324354		10.3311	786.614	6463.85	44628.9	37248.8	0.0176257	0.173532
10.3736	8622.07	16912.7	49879.5	52847.5	0.172858	0.320028		10.3736	701.618	6597.8	44628.9	37248.8	0.0157212	0.177128
10.4162	8616.21	16837.3	49879.5	52847.5	0.17274	0.318602		10.4162	608.028	6766.74	44628.9	37248.8	0.0136241	0.181663
10.4587	8658.1	16853	49879.5	52847.5	0.17358	0.318899		10.4587	577.149	6766.95	44628.9	37248.8	0.0129322	0.181669
10.5012	8755.78	16952.6	49879.5	52847.5	0.175539	0.320783		10.5012	638.519	6808.82	44628.9	37248.8	0.0143073	0.182793
10.5437	8855.28	16900.4	49879.5	52847.5	0.177533	0.319796		10.5437	742.371	7072.59	44628.9	37248.8	0.0166343	0.189874
10.5862	8868.5	16475.8	49879.5	52847.5	0.177798	0.311762		10.5862	806.928	7461.55	44628.9	37248.8	0.0180808	0.200316
10.6287	8740.66	15943	49879.5	52847.5	0.175235	0.30168		10.6287	793.265	7611.38	44628.9	37248.8	0.0177747	0.204339
10.6712	8540.52	16135.8	49879.5	52847.5	0.171223	0.305327		10.6712	714.669	7548.58	44628.9	37248.8	0.0160136	0.202653
10.7138	8412.28	17464.5	49879.5	52847.5	0.168652	0.330469		10.7138	663.303	7544.65	44628.9	37248.8	0.0148626	0.202547
10.7563	8436.03	19145.3	49879.5	52847.5	0.169128	0.362275		10.7563	699.661	7747.32	44628.9	37248.8	0.0156773	0.207988
10.7988	8564.87	19945	49879.5	52847.5	0.171711	0.377406		10.7988	821.794	7741.61	44628.9	37248.8	0.0184139	0.207835
10.8413	8662.98	19711.2	49879.5	52847.5	0.173678	0.372982		10.8413	957.641	7406.63	44628.9	37248.8	0.0214579	0.198842
10.8838	8635.77	19196.3	49879.5	52847.5	0.173133	0.36324		10.8838	1037.48	7020.9	44628.9	37248.8	0.0232468	0.188486
10.9263	8498.89	18850.3	49879.5	52847.5	0.170388	0.356692		10.9263	1028.92	6958.74	44628.9	37248.8	0.0230551	0.186818
10.9689	8346.19	18629.4	49879.5	52847.5	0.167327	0.352512		10.9689	963.213	7011.83	44628.9	37248.8	0.0215827	0.188243
11.0114	8257.61	18506.1	49879.5	52847.5	0.165551	0.350178		11.0114	873.931	6887.18	44628.9	37248.8	0.0195822	0.184896
11.0539	8238.2	18526	49879.5	52847.5	0.165162	0.350556		11.0539	810.26	6815.94	44628.9	37248.8	0.0181555	0.182984
11.0964	8257.58	18610.9	49879.5	52847.5	0.16555	0.352161		11.0964	823.094	7127.99	44628.9	37248.8	0.0184431	0.191361
11.1389	8257.82	18580.2	49879.5	52847.5	0.165555	0.351581		11.1389	898.347	7697.32	44628.9	37248.8	0.0201293	0.206646
11.1814	8173.77	18317.2	49879.5	52847.5	0.16387	0.346605		11.1814	956.809	8246.76	44628.9	37248.8	0.0214392	0.221396
11.2239	7969.41	18080.3	49879.5	52847.5	0.159773	0.342122		11.2239	897.729	8437.24	44628.9	37248.8	0.0201154	0.22651
11.2665	7700.53	18306.5	49879.5	52847.5	0.154383	0.346402		11.2665	739.378	8275.83	44628.9	37248.8	0.0165672	0.222177
11.309	7498.94	18820.9	49879.5	52847.5	0.150341	0.356137		11.309	573.121	8199.92	44628.9	37248.8	0.0128419	0.220139
11.3515	7451.76	18898.5	49879.5	52847.5	0.149395	0.357604		11.3515	509.817	8629.43	44628.9	37248.8	0.0114235	0.23167
11.394	7496.85	18283.8	49879.5	52847.5	0.150299	0.345973		11.394	570.055	9445.57	44628.9	37248.8	0.0127732	0.25358
11.4365	7479.01	17681.3	49879.5	52847.5	0.149942	0.334573		11.4365	689.895	9893.26	44628.9	37248.8	0.0154585	0.265599
11.479	7330.11	17617.5	49879.5	52847.5	0.146956	0.333366		11.479	823.455	9620.93	44628.9	37248.8	0.0184512	0.258288
11.5215	7107.51	17670.3	49879.5	52847.5	0.142493	0.334364		11.5215	912.294	9110.42	44628.9	37248.8	0.0204418	0.244583
11.5641	6916.29	17512.2	49879.5	52847.5	0.13866	0.331372		11.5641	945.214	9108.13	44628.9	37248.8	0.0211794	0.244521
11.6066	6787.19	17660.5	49879.5	52847.5	0.136072	0.334179		11.6066	921.914	9668.31	44628.9	37248.8	0.0206573	0.25956
11.6491	6677.12	18226.7	49879.5	52847.5	0.133865	0.344893		11.6491	894.553	10131.1	44628.9	37248.8	0.0200443	0.271985
11.6916	6560.35	18477	49879.5	52847.5	0.131524	0.349628		11.6916	893.163	10040.3	44628.9	37248.8	0.0200131	0.269545
11.7341	6464.5	17976.9	49879.5	52847.5	0.129602	0.340166		11.7341	906.158	9517.14	44628.9	37248.8	0.0203043	0.255502
11.7766	6452.78	17195.4	49879.5	52847.5	0.129367	0.325377		11.7766	924.885	9158.74	44628.9	37248.8	0.0207239	0.24588
11.8192	6563.51	16587.4	49879.5	52847.5	0.131587	0.313872		11.8192	930.531	9046.14	44628.9	37248.8	0.0208504	0.242857
11.8617	6761.49	16333.6	49879.5	52847.5	0.135556	0.309071		11.8617	967.358	8853.28	44628.9	37248.8	0.0216756	0.237679
11.9042	6954.65	16446	49879.5	52847.5	0.139429	0.311198		11.9042	1017.78	8416.07	44628.9	37248.8	0.0228055	0.225942
11.9467	7018.47	16690.9	49879.5	52847.5	0.140708	0.315831		11.9467	1080.84	8028.88	44628.9	37248.8	0.0242185	0.215547
11.9892	6920.71	16817.4	49879.5	52847.5	0.138748	0.318225		11.9892	1131.36	7867.05	44628.9	37248.8	0.0253503	0.211203
12.0317	6725.83	16814.2	49879.5	52847.5	0.134842	0.318165		12.0317	1202.88	7754.23	44628.9	37248.8	0.0269528	0.208174
12.0742	6505.61	16848.7	49879.5	52847.5	0.130427	0.318818		12.0742	1302.92	7492.93	44628.9	37248.8	0.0291946	0.201159
12.1168	6300.39	16954.7	49879.5	52847.5	0.126312	0.320824		12.1168	1415.63	7376.22	44628.9	37248.8	0.03172	0.198025
12.1593	6120.67	17052	49879.5	52847.5	0.122709	0.322665		12.1593	1492.54	7637.6	44628.9	37248.8	0.0334434	0.205042
12.2018	6006.23	17006	49879.5	52847.5	0.120415	0.321793		12.2018	1485.95	8154.95	44628.9	37248.8	0.0332956	0.218932
12.2443	6030.35	16673.3	49879.5	52847.5	0.120898	0.315499		12.2443	1382.47	8635.12	44628.9	37248.8	0.030977	0.231823
12.2868	6182.71	16140	49879.5	52847.5	0.123953	0.305407		12.2868	1218.76	8870.06	44628.9	37248.8	0.0273087	0.23813
12.3293	6347.53	15759.2	49879.5	52847.5	0.127257	0.298202		12.3293	1080.53	8805.14	44628.9	37248.8	0.0242114	0.236387
12.3718	6402.03	15807	49879.5	52847.5	0.12835	0.299106		12.3718	1047.69	8472.78	44628.9	37248.8	0.0234757	0.227464
12.4144	6318.89	16260.6	49879.5	52847.5	0.126683	0.307689		12.4144	1145.63	8105.66	44628.9	37248.8	0.0256701	0.217608
12.4569	6149.76	17030.9	49879.5	52847.5	0.123292	0.322265		12.4569	1303.77	8145.03	44628.9	37248.8	0.0292136	0.218665
12.4994	5981.78	17816	49879.5	52847.5	0.119924	0.337121		12.4994	1410.94	8393.31	44628.9	37248.8	0.031615	0.225331
12.5419	5906.78	18023.8	49879.5	52847.5	0.118421	0.341053		12.5419	1404.76	8555.1	44628.9	37248.8	0.0314764	0.229674
12.5844	6011.74	17338	49879.5	52847.5	0.120525	0.328075		12.5844	1318.41	8433.4	44628.9	37248.8	0.0295417	0.226407
12.6269	6293.22	16557.6	49879.5	52847.5	0.126168	0.313308		12.6269	1225.85	8304.6	44628.9	37248.8	0.0274676	0.222949
12.6694	6586.54	16656	49879.5	52847.5	0.132049	0.315171		12.6694	1165.6	8223.5	44628.9	37248.8	0.0261176	0.220772
12.712	6672.1	17479.2	49879.5	52847.5	0.133764	0.330747		12.712	1104.89	8380.89	44628.9	37248.8	0.0247572	0.224997
12.7545	6509.06	18096.3	49879.5	52847.5	0.130496	0.342424		12.7545	1027.83	8902.76	44628.9	37248.8	0.0230307	0.239008
12.797	6256.51	18171.4	49879.5	52847.5	0.125432	0.343846		12.797	999.727	9778.39	44628.9	37248.8	0.0224009	0.262515
12.8395	6097.98	18008.2	49879.5	52847.5	0.122254	0.340758		12.8395	1134.42	10395.3	44628.9	37248.8	0.025419	0.279078
12.882	6042.57	17667.6	49879.5	52847.5	0.121143	0.334313		12.882	1449.92	10374.4	44628.9	37248.8	0.0324883	0.278516
12.9245	5975.04	17045.8	49879.5	52847.5	0.119789	0.322547		12.9245	1830.69	9730	44628.9	37248.8	0.0410203	0.261216
12.9671	5832.6	16346.3	49879.5	52847.5	0.116934	0.30931		12.9671	2067.28	9048.62	44628.9	37248.8	0.0463215	0.242923
13.0096	5659.97	15950.1	49879.5	52847.5	0.113473	0.301813		13.0096	2109.6	8630.15	44628.9	37248.8	0.0472698	0.231689
13.0521	5569.91	15941.1	49879.5	52847.5	0.111667	0.301643		13.0521	2015.74	8453.34	44628.9	37248.8	0.0451668	0.226942
13.0946	5593.67	16119	49879.5	52847.5	0.112144	0.30501		13.0946	1968.27	8261.42	44628.9	37248.8	0.0441031	0.22179
13.1371	5657.91	16301.9	49879.5	52847.5	0.113432	0.308471		13.1371	2045.45	8020.98	44628.9	37248.8	0.0458324	0.215335
13.1796	5642.73	16499.9	49879.5	52847.5	0.113127	0.312218		13.1796	2264.19	8024.38	44628.9	37248.8	0.0507337	0.215426
13.2221	5496.25	16955.3	49879.5	52847.5	0.110191	0.320835		13.2221	2521.6	8487.81	44628.9	37248.8	0.0565015	0.227868
13.2647	5293.79	17606.2	49879.5	52847.5	0.106131	0.33315		13.2647	2728.74	9304.38	44628.9	37248.8	0.0611429	0.24979
13.3072	5176.82	17827.3	49879.5	52847.5	0.103786	0.337335		13.3072	2778.65	9802.23	44628.9	37248.8	0.0622613	0.263155
13.3497	5215.57	17285.5	49879.5	52847.5	0.104563	0.327082		13.3497	2613.09	9515.5	44628.9	37248.8	0.0585515	0.255458
13.3922	5324.42	16478	49879.5	52847.5	0.106746	0.311803		13.3922	2278.14	8610.09	44628.9	37248.8	0.0510462	0.231151
13.4347	5351.37	16145.4	49879.5	52847.5	0.107286	0.30551		13.4347	1901.59	7878.15	44628.9	37248.8	0.0426089	0.2115
13.4772	5213.11	16295.9	49879.5	52847.5	0.104514	0.308358		13.4772	1636.71	7797.04	44628.9	37248.8	0.0366739	0.209323
13.5197	4993.92	16497.2	49879.5	52847.5	0.10012	0.312166		13.5197	1579.72	8071.18	44628.9	37248.8	0.0353969	0.216683
13.5623	4865.13	16596.7	49879.5	52847.5	0.0975377	0.314049		13.5623	1697.44	8122.72	44628.9	37248.8	0.0380345	0.218066
13.6048	4930.11	16751.9	49879.5	52847.5	0.0988403	0.316986		13.6048	1897.28	7807.31	44628.9	37248.8	0.0425123	0.209599
13.6473	5151.75	17077.9	49879.5	52847.5	0.103284	0.323154		13.6473	2067.58	7508.51	44628.9	37248.8	0.0463283	0.201577
13.6898	5385.97	17555	49879.5	52847.5	0.10798	0.332182		13.6898	2111.75	7512.24	44628.9	37248.8	0.047318	0.201677
13.7323	5513.35	18157.4	49879.5	52847.5	0.110533	0.343582		13.7323	2036.65	7647.11	44628.9	37248.8	0.0456353	0.205298
13.7748	5517.93	18783.7	49879.5	52847.5	0.110625	0.355433		13.7748	1897.15	7592.35	44628.9	37248.8	0.0425094	0.203828
13.8174	5429.85	19152.3	49879.5	52847.5	0.108859	0.362407		13.8174	1823.22	7369.56	44628.9	37248.8	0.0408528	0.197847
13.8599	5315.31	19076.5	49879.5	52847.5	0.106563	0.360973		13.8599	1857.93	7220.53	44628.9	37248.8	0.0416307	0.193846
13.9024	5248.82	18808.1	49879.5	52847.5	0.10523	0.355894		13.9024	1933.74	7209.46	44628.9	37248.8	0.0433293	0.193548
13.9449	5300.6	18725.9	49879.5	52847.5	0.106268	0.354338		13.9449	1958.49	7132.55	44628.9	37248.8	0.0438839	0.191484
13.9874	5459.14	18849.1	49879.5	52847.5	0.109446	0.356669		13.9874	1944.7	7015.25	44628.9	37248.8	0.0435749	0.188335
14.0299	5608.59	18982	49879.5	52847.5	0.112443	0.359184		14.0299	2020.9	6898.48	44628.9	37248.8	0.0452823	0.1852
14.0724	5648.61	18990.7	49879.5	52847.5	0.113245	0.35935		14.0724	2242.12	6918.42	44628.9	37248.8	0.0502392	0.185735
14.115	5579.05	18937.7	49879.5	52847.5	0.111851	0.358345		14.115	2501.02	7024.4	44628.9	37248.8	0.0560405	0.18858
14.1575	5469.43	18829.3	49879.5	52847.5	0.109653	0.356295		14.1575	2618.98	7242.57	44628.9	37248.8	0.0586835	0.194437
14.2	5343.29	18546.8	49879.5	52847.5	0.107124	0.350949		14.2	2523.13	7480.53	44628.9	37248.8	0.0565358	0.200826
14.2425	5179.74	18100.5	49879.5	52847.5	0.103845	0.342504		14.2425	2345.99	7663.19	44628.9	37248.8	0.0525665	0.205729
14.285	4978.58	17814.3	49879.5	52847.5	0.0998121	0.337088		14.285	2195.78	7601.78	44628.9	37248.8	0.0492009	0.204081
14.3275	4780.91	17802.4	49879.5	52847.5	0.0958491	0.336863		14.3275	2134.05	7439.52	44628.9	37248.8	0.0478176	0.199725
14.37	4628.31	17573.1	49879.5	52847.5	0.0927899	0.332524		14.37	2089.53	7328.78	44628.9	37248.8	0.0468201	0.196752
14.4126	4516.63	16982.1	49879.5	52847.5	0.0905508	0.321342		14.4126	2039.67	7544.54	44628.9	37248.8	0.045703	0.202544
14.4551	4432.42	16673.4	49879.5	52847.5	0.0888625	0.3155		14.4551	2016.3	7954.82	44628.9	37248.8	0.0451793	0.213559
14.4976	4399.32	17070.9	49879.5	52847.5	0.0881989	0.323022		14.4976	2047.5	8074.27	44628.9	37248.8	0.0458784	0.216766
14.5401	4470.23	17717.8	49879.5	52847.5	0.0896206	0.335263		14.5401	2145.17	7794.21	44628.9	37248.8	0.0480668	0.209247
14.5826	4634.2	18002.4	49879.5	52847.5	0.0929079	0.340648		14.5826	2225.83	7615.88	44628.9	37248.8	0.0498742	0.204459
14.6251	4806.31	17584.1	49879.5	52847.5	0.0963584	0.332732		14.6251	2218.92	8087.33	44628.9	37248.8	0.0497193	0.217116
14.6677	4863.97	16530.9	49879.5	52847.5	0.0975144	0.312804		14.6677	2122.6	8913.67	44628.9	37248.8	0.0475612	0.239301
14.7102	4747.97	15539.2	49879.5	52847.5	0.0951887	0.294039		14.7102	2040.78	9414.74	44628.9	37248.8	0.0457278	0.252753
14.7527	4477.76	15183.6	49879.5	52847.5	0.0897715	0.28731		14.7527	2107.85	9540.29	44628.9	37248.8	0.0472305	0.256123
14.7952	4136.85	14995.1	49879.5	52847.5	0.0829368	0.283742		14.7952	2312.92	9708.04	44628.9	37248.8	0.0518257	0.260627
14.8377	3892.36	14562.8	49879.5	52847.5	0.0780352	0.275562		14.8377	2516.45	10009.5	44628.9	37248.8	0.0563861	0.268719
14.8802	4031.13	14763.6	49879.5	52847.5	0.0808173	0.279363		14.8802	2548.05	10020.3	44628.9	37248.8	0.0570942	0.26901
14.9227	4872.52	17036	49879.5	52847.5	0.0976859	0.322361		14.9227	2378.07	9747.38	44628.9	37248.8	0.0532853	0.261683
14.9653	6501.47	21729.7	49879.5	52847.5	0.130344	0.411177		14.9653	2085.92	9536.82	44628.9	37248.8	0.0467392	0.25603
15.0078	8599.9	27989.8	49879.5	52847.5	0.172413	0.529632		15.0078	1834.28	9594.01	44628.9	37248.8	0.0411007	0.257565
15.0503	10592	33928.2	49879.5	52847.5	0.212352	0.642002		15.0503	1710.54	9444.63	44628.9	37248.8	0.038328	0.253555
15.0928	12020.7	37650.9	49879.5	52847.5	0.240994	0.712443		15.0928	1725.13	8945.83	44628.9	37248.8	0.0386549	0.240164
15.1353	12786.5	38051.3	49879.5	52847.5	0.256348	0.720021		15.1353	1796.99	8476.87	44628.9	37248.8	0.0402652	0.227574
15.1778	13075.6	35977.3	49879.5	52847.5	0.262144	0.680776		15.1778	1823.41	8490.7	44628.9	37248.8	0.0408573	0.227945
15.2203	13136.5	33613.3	49879.5	52847.5	0.263364	0.636044		15.2203	1786.84	8888.05	44628.9	37248.8	0.0400376	0.238613
15.2629	13159.8	33399.6	49879.5	52847.5	0.263831	0.632		15.2629	1740.08	9262.28	44628.9	37248.8	0.0389899	0.24866
15.3054	13284.8	35983.6	49879.5	52847.5	0.266337	0.680896		15.3054	1808.07	9392.68	44628.9	37248.8	0.0405135	0.25216
15.3479	13508.6	39897.3	49879.5	52847.5	0.270825	0.754951		15.3479	1980.67	9345.44	44628.9	37248.8	0.0443809	0.250892
15.3904	13712	43729.3	49879.5	52847.5	0.274902	0.827463		15.3904	2186.42	9257.24	44628.9	37248.8	0.0489911	0.248524
15.4329	13837.1	47535.6	49879.5	52847.5	0.27741	0.899487		15.4329	2290.56	9151.4	44628.9	37248.8	0.0513246	0.245683
15.4754	13971.5	51120.6	49879.5	52847.5	0.280104	0.967324		15.4754	2212.71	9118.2	44628.9	37248.8	0.0495802	0.244792
15.518	14190.9	52847.5	49879.5	52847.5	0.284503	1		15.518	2020.61	9254.1	44628.9	37248.8	0.0452758	0.24844
15.5605	14331.3	51660.9	49879.5	52847.5	0.287318	0.977547		15.5605	1840.24	9493.92	44628.9	37248.8	0.0412343	0.254878
15.603	13970.3	48081.1	49879.5	52847.5	0.280081	0.909808		15.603	1871.38	9928.32	44628.9	37248.8	0.041932	0.26654
15.6455	12796.2	42078.9	49879.5	52847.5	0.256542	0.796231		15.6455	2178.32	10554.1	44628.9	37248.8	0.0488097	0.28334
15.688	10881.7	33625	49879.5	52847.5	0.218161	0.636265		15.688	2660.32	10962.8	44628.9	37248.8	0.0596099	0.294313
15.7305	8623.69	24260.2	49879.5	52847.5	0.17289	0.459061		15.7305	3097.04	10715.6	44628.9	37248.8	0.0693955	0.287676
15.773	6466.25	16777.3	49879.5	52847.5	0.129637	0.317466		15.773	3307.26	9942.19	44628.9	37248.8	0.0741058	0.266913
15.8156	4690.74	12609.9	49879.5	52847.5	0.0940414	0.238609		15.8156	3323.13	9436.73	44628.9	37248.8	0.0744614	0.253343
15.8581	3447.79	11052	49879.5	52847.5	0.0691223	0.20913		15.8581	3220.65	9361.72	44628.9	37248.8	0.0721652	0.251329
15.9006	2804.15	10618	49879.5	52847.5	0.0562185	0.200918		15.9006	3143.66	9518.5	44628.9	37248.8	0.0704401	0.255538
15.9431	2633.46	10509.3	49879.5	52847.5	0.0527965	0.19886		15.9431	3094.76	9636.77	44628.9	37248.8	0.0693442	0.258713
15.9856	2661.93	10629.8	49879.5	52847.5	0.0533672	0.201142		15.9856	3043.18	9751.55	44628.9	37248.8	0.0681884	0.261795
16.0281	2646.15	11062.7	49879.5	52847.5	0.0530509	0.209333		16.0281	2975.53	9909	44628.9	37248.8	0.0666728	0.266022
16.0706	2518.58	11634.9	49879.5	52847.5	0.0504932	0.220159		16.0706	2834.95	9797.46	44628.9	37248.8	0.0635228	0.263027
16.1132	2374.69	11921.1	49879.5	52847.5	0.0476085	0.225576		16.1132	2654.76	9355.05	44628.9	37248.8	0.0594852	0.25115
16.1557	2300.27	11581.2	49879.5	52847.5	0.0461164	0.219143		16.1557	2462.9	8976.69	44628.9	37248.8	0.0551863	0.240992
16.1982	2281.23	10685.8	49879.5	52847.5	0.0457349	0.202201		16.1982	2371.11	9154	44628.9	37248.8	0.0531295	0.245753
16.2407	2263.97	9603.17	49879.5	52847.5	0.0453887	0.181715		16.2407	2428.03	9852.07	44628.9	37248.8	0.0544048	0.264493
16.2832	2244.34	8760.71	49879.5	52847.5	0.0449952	0.165773		16.2832	2586.59	10392.2	44628.9	37248.8	0.0579577	0.278994
16.3257	2271.88	8589.98	49879.5	52847.5	0.0455473	0.162543		16.3257	2706.8	10347.9	44628.9	37248.8	0.0606512	0.277803
16.3682	2370.37	9076.4	49879.5	52847.5	0.0475219	0.171747		16.3682	2702.98	9888.45	44628.9	37248.8	0.0605658	0.26547
16.4108	2481.88	9725.94	49879.5	52847.5	0.0497575	0.184038		16.4108	2615.53	9547.92	44628.9	37248.8	0.0586061	0.256328
16.4533	2533.03	10109.6	49879.5	52847.5	0.0507829	0.191298		16.4533	2592.29	9617.69	44628.9	37248.8	0.0580854	0.258201
16.4958	2514.67	10220.2	49879.5	52847.5	0.0504149	0.193391		16.4958	2693.52	9969.16	44628.9	37248.8	0.0603537	0.267637
16.5383	2482.38	10195.1	49879.5	52847.5	0.0497675	0.192915		16.5383	2886.46	10356.7	44628.9	37248.8	0.064677	0.278041
16.5808	2464.39	10125.2	49879.5	52847.5	0.0494069	0.191593		16.5808	3066.28	10528.3	44628.9	37248.8	0.0687061	0.282648
16.6233	2419.95	10197.8	49879.5	52847.5	0.0485159	0.192966		16.6233	3231.29	10500.6	44628.9	37248.8	0.0724036	0.281905
16.6659	2322.38	10455.2	49879.5	52847.5	0.0465597	0.197838		16.6659	3395.66	10391.5	44628.9	37248.8	0.0760867	0.278975
16.7084	2234.35	10640	49879.5	52847.5	0.0447949	0.201335		16.7084	3611.08	10451.9	44628.9	37248.8	0.0809135	0.280596
16.7509	2253.05	10635.9	49879.5	52847.5	0.0451698	0.201257		16.7509	3857.9	10791.5	44628.9	37248.8	0.086444	0.289714
16.7934	2393.23	10655.1	49879.5	52847.5	0.0479802	0.201619		16.7934	4094	11290.9	44628.9	37248.8	0.0917342	0.30312
16.8359	2587.1	10838	49879.5	52847.5	0.0518671	0.20508		16.8359	4313.23	11663.5	44628.9	37248.8	0.0966466	0.313124
16.8784	2747.92	11120.4	49879.5	52847.5	0.0550912	0.210423		16.8784	4471.63	11865.3	44628.9	37248.8	0.100196	0.318542
16.9209	2822.71	11525.1	49879.5	52847.5	0.0565906	0.218081		16.9209	4538.11	11883.9	44628.9	37248.8	0.101686	0.319041
16.9635	2782.37	12042.4	49879.5	52847.5	0.0557818	0.227871		16.9635	4514.87	11776.7	44628.9	37248.8	0.101165	0.316162
17.006	2645.79	12284.1	49879.5	52847.5	0.0530436	0.232445		17.006	4427.14	11466.8	44628.9	37248.8	0.099199	0.307843
17.0485	2497.64	11897.1	49879.5	52847.5	0.0500735	0.225122		17.0485	4358.83	11150.7	44628.9	37248.8	0.0976683	0.299358
17.091	2430.28	11195	49879.5	52847.5	0.0487231	0.211836		17.091	4348.88	11302.5	44628.9	37248.8	0.0974454	0.303432
17.1335	2456.47	10793.2	49879.5	52847.5	0.049248	0.204233		17.1335	4401.73	11916.8	44628.9	37248.8	0.0986296	0.319925
17.176	2509.9	10839.5	49879.5	52847.5	0.0503192	0.205109		17.176	4477.7	12660	44628.9	37248.8	0.100332	0.339877
17.2185	2556.37	11091.2	49879.5	52847.5	0.0512508	0.209871		17.2185	4520.88	12952.2	44628.9	37248.8	0.101299	0.34772
17.2611	2617.53	11455.9	49879.5	52847.5	0.052477	0.216772		17.2611	4496.51	12959.4	44628.9	37248.8	0.100753	0.347913
17.3036	2722.52	11933.2	49879.5	52847.5	0.0545819	0.225804		17.3036	4452.78	13124.5	44628.9	37248.8	0.0997735	0.352347
17.3461	2852.24	12404.6	49879.5	52847.5	0.0571826	0.234724		17.3461	4457.08	13581	44628.9	37248.8	0.0998697	0.364602
17.3886	2946.69	12713.6	49879.5	52847.5	0.0590761	0.240571		17.3886	4570.28	14035.4	44628.9	37248.8	0.102406	0.376801
17.4311	2983.45	12806.1	49879.5	52847.5	0.0598131	0.242321		17.4311	4800.69	14025.2	44628.9	37248.8	0.107569	0.376527
17.4736	2988.98	12635.9	49879.5	52847.5	0.0599239	0.239101		17.4736	5077.15	13695.2	44628.9	37248.8	0.113764	0.367669
17.5162	3012.57	12102.9	49879.5	52847.5	0.0603969	0.229016		17.5162	5321.74	13310	44628.9	37248.8	0.119244	0.357328
17.5587	3061.8	11409.6	49879.5	52847.5	0.0613838	0.215898		17.5587	5399.59	13191.8	44628.9	37248.8	0.120989	0.354153
17.6012	3086.71	10998	49879.5	52847.5	0.0618834	0.208109		17.6012	5274.54	13253.3	44628.9	37248.8	0.118187	0.355804
17.6437	3035.21	10964.3	49879.5	52847.5	0.0608507	0.207471		17.6437	5042.07	13403.6	44628.9	37248.8	0.112978	0.35984
17.6862	2938.16	10909.5	49879.5	52847.5	0.0589052	0.206434		17.6862	4897.02	13500.5	44628.9	37248.8	0.109728	0.362442
17.7287	2890.05	10543.1	49879.5	52847.5	0.0579405	0.199501		17.7287	4994.83	13128.2	44628.9	37248.8	0.111919	0.352446
17.7712	2931.43	10191.3	49879.5	52847.5	0.0587701	0.192843		17.7712	5264.71	12319.5	44628.9	37248.8	0.117966	0.330736
17.8138	2991.05	10338.3	49879.5	52847.5	0.0599654	0.195625		17.8138	5526.5	11623.7	44628.9	37248.8	0.123832	0.312056
17.8563	2974.35	10913.5	49879.5	52847.5	0.0596307	0.206509		17.8563	5665.3	11635.6	44628.9	37248.8	0.126942	0.312376
17.8988	2881.35	11353.4	49879.5	52847.5	0.0577662	0.214834		17.8988	5708.68	12113.2	44628.9	37248.8	0.127914	0.325198
17.9413	2768.8	11214.6	49879.5	52847.5	0.0555098	0.212207		17.9413	5777.82	12345.4	44628.9	37248.8	0.129464	0.331432
17.9838	2673.61	10565.5	49879.5	52847.5	0.0536014	0.199925		17.9838	5845.81	12178.1	44628.9	37248.8	0.130987	0.32694
18.0263	2597.7	9859.65	49879.5	52847.5	0.0520794	0.186568		18.0263	5894.76	12074.6	44628.9	37248.8	0.132084	0.324161
18.0688	2556.3	9410.64	49879.5	52847.5	0.0512496	0.178072		18.0688	5840.85	12445.5	44628.9	37248.8	0.130876	0.334118
18.1114	2575.84	9183.15	49879.5	52847.5	0.0516412	0.173767		18.1114	5765.31	13196.5	44628.9	37248.8	0.129183	0.35428
18.1539	2626.02	9073.33	49879.5	52847.5	0.0526472	0.171689		18.1539	5717.77	13492.4	44628.9	37248.8	0.128118	0.362223
18.1964	2650.39	9138.74	49879.5	52847.5	0.0531357	0.172927		18.1964	5731.44	13160.5	44628.9	37248.8	0.128424	0.353312
18.2389	2640.73	9359	49879.5	52847.5	0.0529422	0.177094		18.2389	5782.8	12624.2	44628.9	37248.8	0.129575	0.338915
18.2814	2638.24	9558.89	49879.5	52847.5	0.0528921	0.180877		18.2814	5847.98	12493.2	44628.9	37248.8	0.131036	0.335397
18.3239	2662.97	9786.28	49879.5	52847.5	0.0533881	0.18518		18.3239	5911.1	12615.7	44628.9	37248.8	0.13245	0.338688
18.3665	2695.65	10135.2	49879.5	52847.5	0.0540432	0.191782		18.3664	5970.15	12580.3	44628.9	37248.8	0.133773	0.337736
18.409	2744.64	10566.3	49879.5	52847.5	0.0550255	0.19994		18.409	6000.04	12207.3	44628.9	37248.8	0.134443	0.327723
18.4515	2863.46	11010.4	49879.5	52847.5	0.0574075	0.208344		18.4515	6052.07	11778.9	44628.9	37248.8	0.135609	0.316221
18.494	3049.55	11440.8	49879.5	52847.5	0.0611383	0.216488		18.494	6153.24	11521.6	44628.9	37248.8	0.137876	0.309314
18.5365	3215.34	11687.5	49879.5	52847.5	0.0644621	0.221156		18.5365	6350.1	11395.3	44628.9	37248.8	0.142287	0.305924
18.579	3260.53	11467.7	49879.5	52847.5	0.0653682	0.216996		18.579	6617.15	11184.9	44628.9	37248.8	0.148271	0.300276
18.6215	3184.02	10853.5	49879.5	52847.5	0.0638342	0.205374		18.6215	6895.18	10813.3	44628.9	37248.8	0.1545	0.290298
18.6641	3066.52	10339.6	49879.5	52847.5	0.0614785	0.19565		18.6641	7141.66	10619.9	44628.9	37248.8	0.160023	0.285107
18.7066	2999.18	10371.8	49879.5	52847.5	0.0601284	0.196258		18.7066	7377.44	10740.1	44628.9	37248.8	0.165306	0.288334
18.7491	3028.48	10782.4	49879.5	52847.5	0.0607159	0.204028		18.7491	7697.11	11100.9	44628.9	37248.8	0.172469	0.298021
18.7916	3154.11	11062.6	49879.5	52847.5	0.0632345	0.209331		18.7916	8122.77	11440.4	44628.9	37248.8	0.182007	0.307133
18.8341	3332.18	11091.2	49879.5	52847.5	0.0668045	0.209872		18.8341	8556.3	11688.7	44628.9	37248.8	0.191721	0.3138
18.8766	3469.78	11345.1	49879.5	52847.5	0.0695633	0.214676		18.8766	8870.39	11832.5	44628.9	37248.8	0.198759	0.31766
18.9191	3485.94	12107.2	49879.5	52847.5	0.0698871	0.229098		18.9191	9046.12	11956.8	44628.9	37248.8	0.202697	0.320998
18.9617	3391.73	12978.2	49879.5	52847.5	0.0679985	0.245579		18.9617	9292.45	12257.8	44628.9	37248.8	0.208216	0.329078
19.0042	3298.48	13321.5	49879.5	52847.5	0.066129	0.252075		19.0042	9758.28	12788.4	44628.9	37248.8	0.218654	0.343322
19.0467	3326.7	12859.9	49879.5	52847.5	0.0666948	0.243341		19.0467	10400.1	13500.1	44628.9	37248.8	0.233035	0.362431
19.0892	3510.3	11999.9	49879.5	52847.5	0.0703756	0.227067		19.0892	10949	14200	44628.9	37248.8	0.245335	0.381219
19.1317	3772.65	11499.8	49879.5	52847.5	0.0756352	0.217604		19.1317	11366.9	14815.8	44628.9	37248.8	0.254699	0.397751
19.1742	3997.08	11873.3	49879.5	52847.5	0.0801347	0.22467		19.1742	11792.5	15188.1	44628.9	37248.8	0.264235	0.407748
19.2167	4123.59	12958.6	49879.5	52847.5	0.0826709	0.245207		19.2167	12503.3	15399.3	44628.9	37248.8	0.280162	0.413416
19.2593	4195.57	14050.8	49879.5	52847.5	0.0841142	0.265875		19.2593	13570.6	15590	44628.9	37248.8	0.304078	0.418536
19.3018	4286.84	14480.6	49879.5	52847.5	0.0859439	0.274008		19.3018	14951.5	16224.8	44628.9	37248.8	0.335018	0.43558
19.3443	4401.13	14170.6	49879.5	52847.5	0.0882353	0.268142		19.3443	16689.7	17826.9	44628.9	37248.8	0.373966	0.47859
19.3868	4479.32	13797.9	49879.5	52847.5	0.0898029	0.26109		19.3868	18839.1	20259.4	44628.9	37248.8	0.422127	0.543892
19.4293	4481.05	13852.8	49879.5	52847.5	0.0898375	0.262127		19.4293	21373.4	22748.7	44628.9	37248.8	0.478914	0.610721
19.4718	4449	14148.6	49879.5	52847.5	0.0891949	0.267726		19.4718	23978.2	24227.8	44628.9	37248.8	0.537279	0.650431
19.5144	4426.47	14463.4	49879.5	52847.5	0.0887431	0.273682		19.5144	26211.4	24234.3	44628.9	37248.8	0.587319	0.650607
19.5569	4417.51	14861.4	49879.5	52847.5	0.0885635	0.281213		19.5569	27731.6	22970.7	44628.9	37248.8	0.621383	0.616682
19.5994	4418.15	15379	49879.5	52847.5	0.0885764	0.291006		19.5994	28425.4	21742.6	44628.9	37248.8	0.636929	0.583711
19.6419	4459.07	15631.4	49879.5	52847.5	0.0893968	0.295784		19.6419	28473.1	21452.3	44628.9	37248.8	0.637996	0.575919
19.6844	4555.73	15443.3	49879.5	52847.5	0.0913347	0.292224		19.6844	28608.7	22234.4	44628.9	37248.8	0.641035	0.596914
19.7269	4650.96	15140.6	49879.5	52847.5	0.0932439	0.286495		19.7269	29728.2	23419.9	44628.9	37248.8	0.666121	0.628742
19.7694	4686.66	15117.4	49879.5	52847.5	0.0939596	0.286056		19.7694	32655	24839.8	44628.9	37248.8	0.731702	0.666861
19.812	4700.19	15345	49879.5	52847.5	0.0942309	0.290363		19.812	37140.9	26578.9	44628.9	37248.8	0.832216	0.713551
19.8545	4803.02	15401.2	49879.5	52847.5	0.0962923	0.291427		19.8545	41796.6	28815.6	44628.9	37248.8	0.936537	0.773597
19.897	5041.86	15180	49879.5	52847.5	0.101081	0.287241		19.897	44628.9	31622.5	44628.9	37248.8	1	0.848953
19.9395	5346.98	15207.4	49879.5	52847.5	0.107198	0.28776		19.9395	43973.9	34811.4	44628.9	37248.8	0.985324	0.934564
19.982	5616.37	15936.8	49879.5	52847.5	0.112599	0.301562		19.982	39878.3	37099.4	44628.9	37248.8	0.893554	0.995988
20.0245	5816.38	17097.8	49879.5	52847.5	0.116608	0.32353		20.0245	33390.2	36459.1	44628.9	37248.8	0.748174	0.978798
20.067	5964.15	18083	49879.5	52847.5	0.119571	0.342173		20.067	26529.7	31370.9	44628.9	37248.8	0.594451	0.842198
20.1096	6056.57	18543.6	49879.5	52847.5	0.121424	0.350889		20.1096	20317.1	22388	44628.9	37248.8	0.455246	0.601038
20.1521	6106.94	18711	49879.5	52847.5	0.122434	0.354057		20.1521	15231.8	12614.5	44628.9	37248.8	0.341299	0.338654
20.1946	6180.84	18959.8	49879.5	52847.5	0.123915	0.358765		20.1946	10765.9	5011.08	44628.9	37248.8	0.241232	0.13453
20.2371	6381.17	19276.9	49879.5	52847.5	0.127932	0.364764		20.2371	7021.83	1116.42	44628.9	37248.8	0.157338	0.0299719
20.2796	6705.34	19439.1	49879.5	52847.5	0.134431	0.367833		20.2796	4037.77	359.389	44628.9	37248.8	0.0904743	0.00964833
20.3221	7001.22	19391.9	49879.5	52847.5	0.140363	0.366941		20.3221	2209.8	265.567	44628.9	37248.8	0.0495151	0.00712954
20.3647	7074.71	19154.8	49879.5	52847.5	0.141836	0.362454		20.3647	1408.04	182.693	44628.9	37248.8	0.03155	0.00490466
20.4072	6869.35	18548.2	49879.5	52847.5	0.137719	0.350976		20.4072	1307.62	80.709	44628.9	37248.8	0.0292998	0.00216675
20.4497	6546.85	17618.9	49879.5	52847.5	0.131253	0.333391		20.4497	1444.52	12.233	44628.9	37248.8	0.0323674	0.000328413
20.4922	6333.63	16993.1	49879.5	52847.5	0.126979	0.321549		20.4922	1548.09	18.217	44628.9	37248.8	0.034688	0.000489062
20.5347	6331.37	17082.4	49879.5	52847.5	0.126933	0.32324		20.5347	1489.01	80.674	44628.9	37248.8	0.0333643	0.00216581
20.5772	6460.58	17523.5	49879.5	52847.5	0.129524	0.331586		20.5772	1300.35	81.207	44628.9	37248.8	0.0291368	0.00218012
20.6197	6573.48	17782.7	49879.5	52847.5	0.131787	0.336491		20.6197	1096.28	96.114	44628.9	37248.8	0.0245643	0.00258032
20.6623	6567.37	17834.5	49879.5	52847.5	0.131665	0.337471		20.6623	1012.35	155.614	44628.9	37248.8	0.0226838	0.00417769
20.7048	6440.94	17833	49879.5	52847.5	0.12913	0.337443		20.7048	1111.21	136.198	44628.9	37248.8	0.0248988	0.00365644
20.7473	6298.74	17870.4	49879.5	52847.5	0.126279	0.33815		20.7473	1374.25	77.092	44628.9	37248.8	0.0307928	0.00206965
20.7898	6292.2	18087.1	49879.5	52847.5	0.126148	0.342251		20.7898	1681.75	54.083	44628.9	37248.8	0.0376831	0.00145194
20.8323	6478.34	18584.1	49879.5	52847.5	0.12988	0.351655		20.8323	1976.65	69.778	44628.9	37248.8	0.0442908	0.00187329
20.8748	6728.42	19112.1	49879.5	52847.5	0.134893	0.361645		20.8748	2203.9	142.046	44628.9	37248.8	0.0493827	0.00381343
20.9173	6828.73	19254.5	49879.5	52847.5	0.136904	0.364341		20.9173	2301.85	238.502	44628.9	37248.8	0.0515776	0.00640294
20.9599	6713.18	18700.5	49879.5	52847.5	0.134588	0.353858		20.9599	2335.14	287.038	44628.9	37248.8	0.0523235	0.00770596
21.0024	6555.36	17744.8	49879.5	52847.5	0.131424	0.335773		21.0024	2332.7	266.33	44628.9	37248.8	0.0522689	0.00715002
21.0449	6558.27	17053.9	49879.5	52847.5	0.131482	0.3227		21.0449	2401.78	230.255	44628.9	37248.8	0.0538167	0.00618153
21.0874	6715.46	16859.3	49879.5	52847.5	0.134634	0.319018		21.0874	2525.2	237.576	44628.9	37248.8	0.0565822	0.00637808
21.1299	6841.94	16668	49879.5	52847.5	0.137169	0.315398		21.1299	2658.62	269.211	44628.9	37248.8	0.0595718	0.00722736
21.1724	6823.78	16351.3	49879.5	52847.5	0.136805	0.309406		21.1724	2741.69	263.887	44628.9	37248.8	0.0614331	0.00708443
21.215	6719.86	16344.9	49879.5	52847.5	0.134722	0.309284		21.215	2689.42	265.776	44628.9	37248.8	0.0602619	0.00713515
21.2575	6651.19	16591.8	49879.5	52847.5	0.133345	0.313957		21.2575	2481.64	327.145	44628.9	37248.8	0.0556062	0.00878269
21.3	6640.9	16397.5	49879.5	52847.5	0.133139	0.31028		21.3	2119.38	435.746	44628.9	37248.8	0.047489	0.0116982
21.3425	6630.84	15801.7	49879.5	52847.5	0.132937	0.299006		21.3425	1698.44	502.502	44628.9	37248.8	0.0380569	0.0134904
21.385	6610.22	15684.3	49879.5	52847.5	0.132524	0.296784		21.385	1385.08	436.646	44628.9	37248.8	0.0310355	0.0117224
21.4275	6629.15	16397.3	49879.5	52847.5	0.132903	0.310276		21.4275	1286.62	309.434	44628.9	37248.8	0.0288292	0.00830721
21.47	6737.07	17204.4	49879.5	52847.5	0.135067	0.325547		21.47	1405.41	301.242	44628.9	37248.8	0.031491	0.00808728
21.5126	6931.85	17539.3	49879.5	52847.5	0.138972	0.331885		21.5126	1571.56	434.773	44628.9	37248.8	0.035214	0.0116721
21.5551	7162.29	17787.7	49879.5	52847.5	0.143592	0.336585		21.5551	1666.48	481.345	44628.9	37248.8	0.0373408	0.0129224
21.5976	7380.73	18041.6	49879.5	52847.5	0.147971	0.341389		21.5976	1681.83	439.516	44628.9	37248.8	0.0376849	0.0117995
21.6401	7538.41	17718.5	49879.5	52847.5	0.151132	0.335275		21.6401	1694.39	487.571	44628.9	37248.8	0.0379662	0.0130896
21.6826	7606.51	16643.5	49879.5	52847.5	0.152498	0.314935		21.6826	1768.78	669.946	44628.9	37248.8	0.039633	0.0179857
21.7251	7612.12	15504.7	49879.5	52847.5	0.15261	0.293386		21.7251	1833.94	741.559	44628.9	37248.8	0.041093	0.0199082
21.7676	7629.71	14836.6	49879.5	52847.5	0.152963	0.280744		21.7676	1845.74	614.091	44628.9	37248.8	0.0413576	0.0164862
21.8102	7726.28	14594.9	49879.5	52847.5	0.154899	0.27617		21.8102	1744.25	376.897	44628.9	37248.8	0.0390834	0.0101184
21.8527	7870.2	14672.4	49879.5	52847.5	0.157784	0.277636		21.8527	1621.24	262.907	44628.9	37248.8	0.0363271	0.00705812
21.8952	7995.37	14957.4	49879.5	52847.5	0.160294	0.28303		21.8952	1503.03	237.74	44628.9	37248.8	0.0336784	0.00638248
21.9377	8102.95	15091.6	49879.5	52847.5	0.16245	0.285568		21.9377	1437.44	190.103	44628.9	37248.8	0.0322088	0.00510359
21.9802	8276.68	14889.4	49879.5	52847.5	0.165933	0.281743		21.9802	1412.64	136.981	44628.9	37248.8	0.031653	0.00367746
22.0227	8586.86	14727.9	49879.5	52847.5	0.172152	0.278686		22.0227	1438.69	127.315	44628.9	37248.8	0.0322368	0.00341796
22.0653	8959.34	14981.5	49879.5	52847.5	0.17962	0.283485
22.1078	9241.81	15477.8	49879.5	52847.5	0.185283	0.292877
22.1503	9357.43	15985.8	49879.5	52847.5	0.187601	0.302489
22.1928	9386.89	16780	49879.5	52847.5	0.188191	0.317518
22.2353	9493.99	18050.8	49879.5	52847.5	0.190339	0.341565
22.2778	9715.79	19357.2	49879.5	52847.5	0.194785	0.366284
22.3203	9861.7	20120.3	49879.5	52847.5	0.19771	0.380724
22.3629	9670.25	20191.5	49879.5	52847.5	0.193872	0.38207
22.4054	9218.99	19788.2	49879.5	52847.5	0.184825	0.374439
22.4479	9210.6	19446	49879.5	52847.5	0.184657	0.367964
22.4904	10857.4	20314.6	49879.5	52847.5	0.217672	0.384401
22.5329	15059	23610	49879.5	52847.5	0.301907	0.446756
22.5754	21646.9	29557.1	49879.5	52847.5	0.433983	0.559291
22.6179	29186.4	36638.9	49879.5	52847.5	0.585139	0.693295
22.6605	35620.3	42031.6	49879.5	52847.5	0.714126	0.795337
22.703	39572.6	44087.9	49879.5	52847.5	0.793364	0.834248
22.7455	41093	44085.9	49879.5	52847.5	0.823846	0.834209
22.788	41322.6	44194.7	49879.5	52847.5	0.828447	0.836268
22.8305	41488.1	44808.3	49879.5	52847.5	0.831767	0.847879
22.873	42261.8	45263.5	49879.5	52847.5	0.847277	0.856493
22.9155	43561.3	46101.6	49879.5	52847.5	0.87333	0.872351
22.9581	44893.3	48467.1	49879.5	52847.5	0.900034	0.917112
23.0006	45521.6	51422.8	49879.5	52847.5	0.912632	0.97304
23.0431	44793.6	52472.6	49879.5	52847.5	0.898035	0.992906
23.0856	42570.8	49252.7	49879.5	52847.5	0.853472	0.931978
23.1281	39346.1	42257.3	49879.5	52847.5	0.788824	0.799608
23.1706	35903.6	34521.8	49879.5	52847.5	0.719806	0.653234
23.2132	32788.2	29045.6	49879.5	52847.5	0.657349	0.549611
23.2557	30192.4	26853	49879.5	52847.5	0.605307	0.508122
23.2982	28138.1	26760.4	49879.5	52847.5	0.564121	0.50637
23.3407	26764.7	27139.2	49879.5	52847.5	0.536586	0.513538
23.3832	26553.5	27838.6	49879.5	52847.5	0.532352	0.526773
23.4257	28343.3	29806.5	49879.5	52847.5	0.568235	0.564009
23.4682	32757.6	33474.9	49879.5	52847.5	0.656735	0.633424
23.5108	39089.7	37403.1	49879.5	52847.5	0.783681	0.707754
23.5533	44835.1	38659.9	49879.5	52847.5	0.898869	0.731537
23.5958	46551.6	35066	49879.5	52847.5	0.93328	0.663533
23.6383	41983.1	27556.5	49879.5	52847.5	0.84169	0.521433
23.6808	31890.9	19188.4	49879.5	52847.5	0.639359	0.363091
23.7233	19705.5	12390.4	49879.5	52847.5	0.395062	0.234456
23.7658	9334.02	7767.09	49879.5	52847.5	0.187131	0.146972
23.8084	3042.75	4912.97	49879.5	52847.5	0.0610019	0.0929651
23.8509	712.38	3217.48	49879.5	52847.5	0.014282	0.0608824
23.8934	546.617	2141.16	49879.5	52847.5	0.0109587	0.0405159
23.9359	849.419	1378.68	49879.5	52847.5	0.0170294	0.0260878
23.9784	1007.64	817.766	49879.5	52847.5	0.0202015	0.0154741
24.0209	905.973	487.148	49879.5	52847.5	0.0181632	0.00921799
24.0635	744.076	391.051	49879.5	52847.5	0.0149175	0.00739961
24.106	655.735	500.018	49879.5	52847.5	0.0131464	0.00946152
24.1485	633.499	614.459	49879.5	52847.5	0.0127006	0.011627
24.191	616.313	564.287	49879.5	52847.5	0.012356	0.0106776
24.2335	566.371	409.636	49879.5	52847.5	0.0113548	0.00775128
24.276	499.039	253.85	49879.5	52847.5	0.0100049	0.00480344
24.3185	452.431	149.258	49879.5	52847.5	0.00907048	0.00282431
24.3611	447.669	64.42	49879.5	52847.5	0.00897501	0.00121898
24.4036	473.984	24.253	49879.5	52847.5	0.00950258	0.000458924
24.4461	503.48	46.518	49879.5	52847.5	0.0100939	0.000880231
24.4886	507.365	85.667	49879.5	52847.5	0.0101718	0.00162102
24.5311	465.518	83.644	49879.5	52847.5	0.00933285	0.00158274
24.5736	392.615	79.037	49879.5	52847.5	0.00787127	0.00149557
24.6161	328.149	65.357	49879.5	52847.5	0.00657883	0.00123671
24.6587	295.17	44.123	49879.5	52847.5	0.00591766	0.000834912
24.7012	277.12	109.539	49879.5	52847.5	0.00555579	0.00207274
24.7437	244.257	155.84	49879.5	52847.5	0.00489694	0.00294886
24.7862	205.947	120.105	49879.5	52847.5	0.00412889	0.00227267
24.8287	203.184	80.819	49879.5	52847.5	0.0040735	0.00152929
24.8712	255.032	74.669	49879.5	52847.5	0.00511296	0.00141291
24.9137	333.368	101.33	49879.5	52847.5	0.00668346	0.0019174
24.9563	389.155	165.734	49879.5	52847.5	0.0078019	0.00313608
24.9988	406.548	190.391	49879.5	52847.5	0.0081506	0.00360265
25.0413	410.748	197.201	49879.5	52847.5	0.0082348	0.00373151
25.0838	431.304	208.789	49879.5	52847.5	0.00864692	0.00395078
25.1263	471.546	190.471	49879.5	52847.5	0.0094537	0.00360416
25.1688	511.053	203.491	49879.5	52847.5	0.0102457	0.00385053
25.2114	541.17	271.83	49879.5	52847.5	0.0108495	0.00514367
25.2539	567.233	283.255	49879.5	52847.5	0.0113721	0.00535985
25.2964	577.402	212.234	49879.5	52847.5	0.0115759	0.00401597
25.3389	545.456	168.37	49879.5	52847.5	0.0109355	0.00318596
25.3814	461.729	179.686	49879.5	52847.5	0.00925688	0.00340008
25.4239	356.789	163.749	49879.5	52847.5	0.00715302	0.00309852
25.4664	278.103	188.012	49879.5	52847.5	0.00557549	0.00355763

## Sheet: Figure 1c
	Lamin-SS	Lamin-TM
	0.149208	0.425867
	0.180657	0.193018
	0.145451	0.42063
	0.175644	0.421226
	0.188008	0.427289
	0.255926	0.430315
	0.18271	0.430871
	0.181917	0.417572
	0.162903	0.428609
	0.175364	0.422107

## Sheet: Figure 1f
		Lamin-TS																		Lamin-TM																		Lamin-TS LMNA KO cells
	Time [s]	Cell1	Cell2	Cell3	Cell4	Cell5	Cell6	Cell7	Cell8	Cell9	Cell10	Cell11	Cell12	Cell13	Cell14	Cell15	Cell16	Cell17	Cell18	Cell1	Cell2	Cell3	Cell4	Cell5	Cell6	Cell7	Cell8	Cell9	Cell10	Cell11	Cell12	Cell13	Cell14	Cell15	Cell16	Cell17	Cell18	Cell1	Cell2	Cell3	Cell4	Cell5	Cell6	Cell7	Cell8	Cell9	Cell10	Cell11	Cell12
	0	0.979614	1.02158	0.972925	1.02849	0.991644	1.02267	0.987485	0.998092	0.964723	0.976562	1.0195	1.03281	0.98838	1.0052	0.963396	1.05314	0.991446	1.01577	0.997289	1.00861	1.00478	1.00666	1.02959	1.0363	0.971567	0.978645	0.960276	1.01504	0.97671	1.00132	0.980244	0.980806	1.03733	1.03362	0.987483	0.991019	1.01907	0.992168	1.0129	0.987323	0.992101	0.992101	0.983161	1.00099	0.993351	1.00292	1.00342	1.00391
	0.2523	0.958448	1.00598	0.973503	1.00299	1.00459	0.994488	1.0302	1.01949	1.0348	1.00654	0.98973	0.999211	0.9657	0.997098	0.940368	1.02982	0.981949	0.99357	0.986265	1.00156	1.00636	0.927507	0.976022	0.994764	0.99513	0.987924	0.987708	0.963274	0.978184	0.977071	0.990631	0.998652	0.98096	0.968263	0.990576	1.01767	0.983771	1.00247	0.99872	1.00319	1.00239	1.00239	1.01464	0.995985	0.997498	1.0064	0.996049	0.986816
	0.5046	1.02037	0.970979	1.03932	0.977503	1.01337	0.975266	0.997083	0.979355	1.03296	1.01121	0.998428	0.985492	0.984523	0.980267	1.06889	0.969761	0.979024	0.982626	1.0004	0.977454	1.03168	0.973188	1.0008	1.0312	1.04713	1.0178	1.02265	1.02617	1.00278	0.963316	0.998037	0.998008	0.971711	1.01755	1.02678	0.995637	1.00048	1.00048	1.00443	1.0143	1.00404	1.00404	1.01255	0.985653	0.989741	1.01346	0.997084	1.00159
	0.7569	1.01328	1.01274	1.00061	1.01251	1.03087	0.984599	0.991096	1.0091	0.983781	1.00688	1.00313	1.02111	0.999842	1.01481	0.96706	0.989438	1.04309	0.995224	0.995912	1.00685	1.00225	1.04183	0.994943	0.938335	1.01544	1.03381	1.04591	0.990265	1.01947	1.00335	0.993794	1.00347	1.00941	1.03489	0.999865	0.992965	0.998373	1.01447	0.990187	1.00396	1.00545	1.00545	1.00303	1.00234	0.999006	1.00735	1.01199	0.997975
	1.0093	1.01345	0.995425	1.00451	1.0147	0.981285	0.999085	1.01429	1.01562	1.00035	1.01733	1.01778	1.02017	1.06816	0.94057	1.01128	0.963226	0.968903	1.01173	1.00686	1.0044	0.989471	1.00193	0.98846	1.03178	0.993322	1.01899	1.022	1.03721	0.977844	1.02454	0.98339	0.985618	0.996141	1.0008	0.998766	1.0072	0.995321	0.990166	1.00313	1.01243	0.989379	0.989379	1.00281	1.00848	1.00744	1.01214	1.00533	0.995413
	1.2616	0.994447	1.014	1.03181	0.990633	0.99079	0.980959	0.987993	1.01458	0.980809	1.01475	0.98453	0.992006	1.01435	1.03415	1.04433	1.01111	0.988229	1.00742	1.01413	0.986883	1.00607	0.992787	0.990606	0.987744	0.975756	0.99204	0.980224	0.96961	1.01625	1.00785	1.00332	1.01189	0.974846	0.985864	0.999611	1.00891	0.995683	0.994226	0.994458	0.999797	1.00442	1.00442	0.987602	1.00849	1.02003	0.981621	1.00006	0.99195
	1.5139	1.01573	0.98451	0.983892	0.965434	0.977492	1.02804	0.986724	0.963603	1.00851	0.985371	0.970101	0.963969	0.946491	1.02627	0.984781	1.00966	1.00318	0.981355	1.00485	1.00864	1.01677	1.03913	1.0189	0.975252	0.983423	0.991691	1.01436	0.968027	1.04698	1.00015	1.04255	1.02017	1.02315	0.994962	0.998587	0.99431	1.02602	1.00762	1.00893	0.988545	0.996103	0.996103	0.999349	1.00083	1.00776	0.974468	0.998123	1.00765
	1.7662	1.0044	0.995232	0.993248	1.00758	1.00999	1.01524	1.005	1.00021	0.9939	0.981366	1.01639	0.98465	1.03316	1.00152	1.01943	0.974403	1.04464	1.01237	0.994391	1.00569	0.9424	1.01671	1.00056	1.00459	1.01857	0.979059	0.966494	1.03153	0.981377	1.0226	1.00839	1.00138	1.00591	0.963909	0.998164	0.992214	0.981394	0.998316	0.987	0.990472	1.00609	1.00609	0.99686	0.997431	0.985257	1.00151	0.987854	1.01481
	2.0185	0.413489	0.325064	0.335648	0.324207	0.314366	0.284853	0.411498	0.457354	0.507787	0.416857	0.392022	0.583159	0.676366	0.527685	0.621307	0.300251	0.595221	0.549875	0.494986	0.371183	0.381537	0.43513	0.464202	0.350682	0.573906	0.293967	0.474687	0.410346	0.53778	0.415329	0.429219	0.560144	0.609715	0.653753	0.668974	0.427511	0.731393	0.769972	0.749797	0.784948	0.672361	0.672361	0.758937	0.769081	0.702749	0.784791	0.785088	0.67792
	2.2708	0.50716	0.44499	0.441302	0.443898	0.411042	0.448122	0.515059	0.488625	0.59999	0.498432	0.496034	0.707487	0.68971	0.625432	0.616966	0.315248	0.577743	0.595088	0.632036	0.503687	0.526867	0.582363	0.575058	0.448768	0.632479	0.453032	0.531183	0.466956	0.557548	0.585536	0.507402	0.65939	0.661494	0.755927	0.715211	0.570249	0.795567	0.863004	0.836099	0.854532	0.798504	0.798504	0.845195	0.844353	0.798587	0.860924	0.890028	0.81142
	2.5231	0.551309	0.560408	0.541748	0.535545	0.51141	0.505302	0.608639	0.565987	0.658152	0.559702	0.552353	0.672289	0.692817	0.638093	0.731884	0.390875	0.683894	0.640945	0.708734	0.607433	0.614938	0.620409	0.577542	0.566167	0.688689	0.565592	0.620049	0.535993	0.658064	0.653574	0.659093	0.75938	0.732018	0.771822	0.80976	0.660152	0.871699	0.907758	0.878111	0.897343	0.846548	0.846548	0.886857	0.902715	0.856071	0.895331	0.929079	0.846078
	2.7755	0.616137	0.599959	0.555103	0.570896	0.551329	0.580621	0.644877	0.588831	0.694619	0.587999	0.63636	0.732756	0.741149	0.695907	0.725723	0.431193	0.706902	0.730915	0.77442	0.674603	0.625125	0.66021	0.65721	0.579126	0.720232	0.671213	0.662351	0.6716	0.716684	0.737268	0.658413	0.796499	0.791503	0.823245	0.784318	0.727207	0.867161	0.904028	0.903236	0.915569	0.86833	0.86833	0.915804	0.931952	0.852009	0.920744	0.945148	0.884827
	3.0278	0.662263	0.668199	0.627051	0.645424	0.604177	0.654913	0.701305	0.655879	0.712447	0.631075	0.69755	0.75598	0.808819	0.786577	0.763739	0.473467	0.74599	0.738306	0.817007	0.741793	0.685998	0.686968	0.699059	0.61336	0.77282	0.686456	0.701097	0.63014	0.720228	0.754613	0.72317	0.813683	0.809088	0.853517	0.854191	0.746074	0.911161	0.934263	0.936268	0.917427	0.910734	0.910734	0.931759	0.932802	0.885198	0.938178	0.955911	0.913748
	3.2801	0.676199	0.686062	0.653884	0.662704	0.625675	0.690761	0.730261	0.691111	0.72861	0.655479	0.719431	0.769253	0.783437	0.774588	0.812772	0.465097	0.738373	0.797204	0.849131	0.760893	0.732997	0.731303	0.719849	0.686954	0.787553	0.715125	0.735437	0.672521	0.770974	0.788432	0.772284	0.848272	0.843903	0.892129	0.915212	0.814903	0.934314	0.955846	0.954696	0.956477	0.926876	0.926876	0.969241	0.94127	0.907208	0.954337	0.982656	0.921548
	3.5324	0.698902	0.720914	0.688786	0.681462	0.665105	0.726836	0.765165	0.689115	0.78996	0.691791	0.716396	0.838398	0.815112	0.803261	0.789513	0.535724	0.778932	0.811779	0.844742	0.818824	0.757032	0.822486	0.751756	0.713721	0.841061	0.793088	0.758418	0.750976	0.774719	0.816567	0.76574	0.853	0.83836	0.896245	0.891658	0.85708	0.938784	0.952188	0.944243	0.962471	0.931728	0.931728	0.958206	0.971625	0.92061	0.97743	0.978567	0.94921
	3.7847	0.718331	0.746559	0.72912	0.703187	0.667297	0.721897	0.769679	0.709658	0.776215	0.716348	0.737175	0.803169	0.864898	0.813134	0.819039	0.531709	0.826143	0.85488	0.920056	0.826504	0.77294	0.802081	0.756207	0.753675	0.797489	0.779729	0.788207	0.757759	0.747116	0.866545	0.754975	0.893294	0.886392	0.896564	0.92261	0.832119	0.937326	0.949675	0.960211	0.974792	0.953253	0.953253	0.975886	0.951718	0.910812	0.965723	0.984315	0.975157
	4.037	0.722494	0.747182	0.702693	0.74252	0.716609	0.779389	0.783322	0.743208	0.830045	0.729845	0.764881	0.793104	0.838282	0.80559	0.871795	0.553151	0.810346	0.841718	0.916845	0.849067	0.824916	0.812605	0.790107	0.838262	0.859566	0.803055	0.82226	0.77356	0.853551	0.886316	0.822471	0.891325	0.899139	0.899977	0.895572	0.845	0.94126	0.968305	0.958847	0.974648	0.964514	0.964514	1.00239	0.961308	0.930428	0.974909	0.982134	0.979217
	4.2893	0.750132	0.759576	0.75924	0.753933	0.729966	0.77631	0.814275	0.736653	0.806075	0.751953	0.799941	0.814304	0.889765	0.791032	0.825694	0.572407	0.824338	0.89073	0.943364	0.834856	0.839648	0.817734	0.798638	0.815392	0.856859	0.849479	0.816446	0.767753	0.832374	0.867028	0.850869	0.924726	0.938285	0.906263	0.911246	0.873257	0.937418	0.975884	0.966543	0.981739	0.976258	0.976258	0.978385	0.965492	0.930935	0.981987	0.974145	1.00135
	4.5416	0.771445	0.821158	0.751807	0.796387	0.721421	0.820756	0.833815	0.787136	0.83715	0.772715	0.806487	0.84623	0.844391	0.886791	0.902043	0.624369	0.787097	0.870837	0.931228	0.888914	0.795886	0.844091	0.843729	0.84149	0.870033	0.862186	0.854501	0.800818	0.867097	0.890198	0.847643	0.911793	0.944235	0.917123	0.986719	0.880136	0.953708	0.98646	0.968028	1.00843	0.969547	0.969547	1.01169	0.987213	0.93636	0.977363	0.980784	0.975724
	4.794	0.751179	0.785653	0.804749	0.796529	0.732752	0.812357	0.864539	0.786836	0.793963	0.807163	0.840497	0.848675	0.889056	0.886172	0.889783	0.665349	0.853107	0.876261	0.938754	0.914959	0.903557	0.912051	0.82132	0.805887	0.859127	0.850862	0.854547	0.814988	0.858857	0.907938	0.823304	0.957914	0.949407	0.874793	0.923357	0.908619	0.93056	0.98758	0.964985	0.989014	0.970391	0.970391	1.00867	0.975443	0.935222	1.00741	0.986567	1.01347
	5.0463	0.743988	0.822548	0.82012	0.794616	0.780648	0.789432	0.834675	0.795323	0.859608	0.788331	0.849104	0.858466	0.869862	0.900473	0.868331	0.652165	0.805867	0.905774	0.967206	0.881696	0.840116	0.878713	0.819695	0.836384	0.892818	0.845483	0.848503	0.856084	0.871797	0.911089	0.848754	0.931533	0.95953	0.967678	0.955783	0.936929	0.970017	0.976683	0.983131	1.00827	0.978762	0.978762	0.989668	0.975161	0.949604	0.986638	0.991215	1.00387
	5.2986	0.793482	0.831647	0.834083	0.862675	0.801539	0.83892	0.846377	0.799547	0.889924	0.826229	0.853757	0.824954	0.891891	0.828446	0.917444	0.650461	0.847268	0.916182	0.961906	0.896013	0.857376	0.947137	0.856375	0.871239	0.949056	0.898906	0.89232	0.831771	0.872475	0.881717	0.880053	0.965819	0.986024	0.943658	0.95934	0.893067	0.977475	0.979964	0.978238	1.00616	0.973411	0.973411	0.999003	0.990492	0.965507	0.992216	0.988616	1.01135
	5.5509	0.787419	0.815678	0.827166	0.828427	0.803788	0.875806	0.878067	0.846797	0.856966	0.838272	0.839013	0.850244	0.859853	0.946665	0.926754	0.627942	0.827178	0.928042	0.960904	0.906164	0.912495	0.887909	0.863369	0.84359	0.926	0.869428	0.901235	0.850714	0.882985	0.936823	0.866513	0.984458	0.92309	0.963342	0.915172	0.921121	0.96473	0.976693	0.991392	1.01146	0.979964	0.979964	1.01343	0.964726	0.951372	0.997218	0.995154	1.02623
	5.8032	0.800299	0.870233	0.834046	0.836092	0.813313	0.841392	0.90231	0.869488	0.862422	0.844872	0.865595	0.818549	0.922865	0.883121	0.928465	0.657685	0.795585	0.926275	0.983605	0.956204	0.890746	0.919723	0.832692	0.910814	0.920971	0.924584	0.882017	0.845649	0.891918	0.929607	0.860777	0.969334	0.954342	0.994774	0.929638	0.956698	0.971317	0.983234	0.995856	0.995395	0.994992	0.994992	1.00781	0.986704	0.955742	0.993876	0.970979	1.00178
	6.0555	0.839175	0.863116	0.862763	0.85088	0.805616	0.871057	0.877722	0.825216	0.873554	0.86249	0.893087	0.848244	0.933937	0.867826	0.952126	0.680391	0.837612	0.931678	0.983571	0.890645	0.863601	0.979307	0.859549	0.894249	0.913703	0.8973	0.879129	0.844589	0.886623	0.941391	0.913652	0.963856	0.961647	0.984443	0.980812	0.928857	0.967959	1.00922	0.974102	0.997748	0.9902	0.9902	1.0041	0.976179	0.939538	0.993105	0.992035	1.00244
	6.3078	0.842357	0.862942	0.825836	0.831267	0.838698	0.863985	0.912612	0.867879	0.937721	0.869462	0.866785	0.857335	0.912743	0.934836	0.861277	0.663097	0.767816	0.930948	0.959416	0.958344	0.886383	0.959315	0.871232	0.88489	0.950547	0.893523	0.920234	0.887842	0.880195	0.97787	0.882002	0.97752	0.985253	0.93209	0.973856	0.940267	0.978773	1.00416	0.986921	0.992242	0.987694	0.987694	0.998709	0.987172	0.950034	0.980861	0.979046	0.996595
	6.5602	0.825665	0.904584	0.847202	0.847294	0.847088	0.896669	0.899532	0.878153	0.930659	0.864304	0.893708	0.864351	0.898066	0.933229	0.955452	0.736545	0.807715	0.937631	0.982424	0.958153	0.901336	0.96106	0.926858	0.90506	0.982567	0.964745	0.906975	0.851872	0.919961	0.925045	0.866803	0.964211	1.00049	0.933461	0.934363	0.960968	0.9941	1.0022	1.00333	0.994509	0.978937	0.978937	1.01043	0.985688	0.948829	0.989457	0.998427	0.981711
	6.8125	0.817144	0.90235	0.858228	0.859804	0.835566	0.887165	0.911482	0.847394	0.940377	0.873499	0.897953	0.887449	0.871996	0.995725	0.917244	0.730198	0.834871	0.937123	0.974844	0.940096	0.894477	0.974031	0.85014	0.90209	0.946721	0.960869	0.935541	0.908054	0.925402	0.951139	0.903037	0.985549	1.00612	1.00583	0.97796	0.953553	0.982475	1.01274	0.991103	1.0137	1.00608	1.00608	0.992773	0.98389	0.950231	1.0007	0.978683	1.00949
	7.0648	0.817647	0.868557	0.878452	0.864481	0.858733	0.901189	0.900471	0.841143	0.918264	0.861758	0.893285	0.88968	0.936992	0.963389	0.911883	0.723827	0.88351	0.956077	0.966788	0.96513	0.921193	0.968768	0.90601	0.933163	0.947799	0.947311	0.926808	0.91736	0.916029	0.9573	0.925756	0.974244	1.0304	0.970191	0.935678	0.958046	0.978461	0.997906	0.981117	0.997332	0.997286	0.997286	1.02829	0.986507	0.96149	1.00161	0.98456	1.0269
	7.3171	0.832583	0.906467	0.883499	0.878803	0.855562	0.883254	0.928432	0.853597	0.967044	0.870649	0.883647	0.886336	0.944495	0.890808	0.964134	0.751565	0.805237	0.936699	0.975605	0.953294	0.925578	0.90369	0.923608	0.931042	0.949387	0.934648	0.931893	0.8723	0.950165	0.943819	0.921406	0.968262	1.06624	0.959046	0.952745	0.955339	0.981581	0.993646	0.997275	0.992203	0.982285	0.982285	1.00207	0.997506	0.975044	0.992554	0.987832	1.02908
	7.5694	0.81071	0.900538	0.872542	0.88849	0.836119	0.900815	0.920469	0.904619	0.93889	0.899255	0.915432	0.872966	0.915695	0.953942	0.951667	0.7481	0.768955	0.966679	0.996833	0.94483	0.921165	0.981745	0.894457	0.898234	0.914753	0.924325	0.945742	0.921778	0.932781	0.919277	0.939164	0.957661	1.05783	1.01753	0.958435	0.93943	0.98085	0.989796	0.990408	1.00723	1.00003	1.00003	1.02546	0.984334	0.962225	0.985464	1.00275	1.02647
	7.8217	0.819773	0.928616	0.853871	0.882805	0.87554	0.868376	0.913619	0.896802	0.963143	0.870889	0.910139	0.981688	0.914839	0.947364	1.00693	0.738772	0.954369	0.984851	0.987932	0.941924	0.933954	0.960213	0.887999	0.90882	0.96664	0.955111	0.923161	0.923401	0.919111	0.953082	0.922631	0.982644	1.00391	0.969431	0.956521	0.959551	1.00114	0.993316	1.00519	1.01372	1.01311	1.01311	1.02587	0.991322	0.976982	0.997464	0.995858	1.01084
	8.074	0.848204	0.918952	0.85034	0.87561	0.868895	0.899324	0.907852	0.889153	0.905112	0.904383	0.934883	0.863033	0.923087	0.919142	0.974693	0.757197	0.958731	0.93764	0.984588	0.954902	0.951683	0.951823	0.909763	0.982405	0.956142	0.981016	0.972319	0.950935	0.960518	0.939403	0.913544	0.978894	1.04543	0.9885	0.948676	1.00076	0.968711	1.00903	1.01422	1.00686	1.00453	1.00453	1.02838	0.989761	0.977234	1.00236	1.00501	1.03404
	8.3264	0.850614	0.92996	0.873113	0.914809	0.877175	0.895131	0.930346	0.897186	0.940371	0.891175	0.936999	0.907085	0.959333	0.969047	0.975486	0.790187	0.87675	0.962148	0.977774	0.978097	0.939136	0.978428	0.916874	0.963484	0.968949	0.920288	0.979602	0.929818	0.941103	0.94319	0.965817	0.901108	1.03079	0.990177	0.951355	0.949147	0.986551	0.997333	1.00524	1.02151	1.00591	1.00591	1.00876	0.984609	0.973186	1.00999	0.990735	1.03206
	8.5787	0.859395	0.880211	0.843866	0.873973	0.8856	0.948795	0.923732	0.896575	0.959012	0.880946	0.938852	0.918243	0.979739	0.927793	1.00979	0.774477	0.986084	0.997136	0.992611	0.988886	0.955363	0.964076	0.893168	0.910642	0.946392	0.963614	0.978366	0.936577	0.940546	0.953748	0.943376	0.876623	1.03964	0.988118	0.979882	0.983885	0.966329	0.992599	1.00904	1.02086	0.999535	0.999535	1.02218	0.985388	0.963116	0.994208	1.007	1.01168
	8.831	0.878213	0.930699	0.835456	0.890493	0.884744	0.92007	0.93953	0.923301	0.962202	0.904112	0.907206	0.87905	0.943184	0.955081	0.966323	0.77029	0.9507	0.993167	0.996183	0.973175	0.937201	0.95206	0.930506	0.933741	0.940111	0.922797	0.960882	0.941209	0.897528	0.951153	0.919243	0.893033	1.04289	0.999577	0.984469	0.960052	0.984749	1.00099	1.01493	1.00702	0.992954	0.992954	1.02463	0.974765	0.962245	0.997665	0.993859	1.00141
	9.0833	0.863674	0.967726	0.874018	0.884607	0.895082	0.907054	0.914855	0.905216	0.960099	0.91967	0.908813	0.899494	0.950849	0.950875	1.01263	0.813416	0.964454	1.018	0.989752	0.971684	0.93684	0.974279	0.947773	0.933355	0.965653	0.955839	0.987062	0.927175	0.950827	0.952479	0.891806	0.880097	1.00473	0.96109	0.946791	0.971187	0.983991	1.00859	0.992946	0.997847	1.00301	1.00301	1.0233	0.984703	0.959612	0.994655	1.0032	1.02028
	9.3356	0.867071	0.937912	0.906179	0.88285	0.912412	0.91224	0.923968	0.895713	0.962188	0.872639	0.942334	0.854948	0.936031	0.948253	0.824127	0.809405	0.939462	1.01082	0.989277	0.981293	0.94101	0.972227	0.920852	0.996747	0.962711	0.969536	0.933402	0.922508	0.930026	0.981726	0.929403	0.99416	1.01418	0.997273	0.918907	0.977105	0.97122	1.00326	0.992849	1.0086	0.997146	0.997146	1.00638	0.981396	0.93493	0.98936	1.00213	1.01529
	9.5879	0.876739	0.948868	0.893114	0.901499	0.882582	0.90821	0.919918	0.911217	0.958866	0.893004	0.944221	0.956714	0.935075	0.958853	1.04908	0.819189	0.902331	0.974334	0.985795	1.01117	0.962261	0.954443	0.915832	0.941557	0.957391	0.961081	0.994555	0.929367	0.962384	0.994189	0.942263	0.985811	1.00579	0.991433	0.92239	0.955825	0.976173	1.0006	1.0154	1.0131	0.97602	0.97602	1.02896	0.974392	0.9109	0.988388	1.00159	0.990292
	9.8402	0.89761	0.952143	0.879279	0.920072	0.883706	0.94411	0.910772	0.930219	0.969117	0.898745	0.900973	0.911804	0.933561	1.02304	0.872701	0.742384	0.932273	1.00957	0.999958	0.988484	0.968777	0.946699	0.939558	0.947897	0.957281	0.962852	1.03163	0.900897	0.989179	0.974879	0.954073	0.903875	0.99338	0.976035	0.946782	0.985094	1.00483	0.989922	1.01129	0.997547	0.996817	0.996817	1.01483	0.992633	0.936762	1.00747	1.00161	1.01161
	10.0926	0.903096	0.959865	0.867913	0.903983	0.88078	0.951724	0.938759	0.943898	1.00523	0.91589	0.938663	0.898522	0.901889	0.978849	0.853195	0.79913	0.878278	1.01867	1.00245	1.00358	0.933056	0.960414	0.929128	1.00094	0.966788	0.974428	0.976736	0.915863	0.986005	0.931391	0.960138	0.905528	0.95096	0.988853	0.981648	0.97273	0.985982	1.0066	1.00664	1.00868	0.9971	0.9971	1.02526	0.993252	0.965262	1.00313	0.990196	1.02736
	10.3449	0.866063	0.938985	0.877661	0.918101	0.895647	0.939257	0.917722	0.921903	0.951939	0.908378	0.913537	0.939028	0.964676	0.869651	0.875523	0.795208	0.840831	1.0198	0.993802	0.987253	0.955949	1.01876	0.934027	0.988289	1.02026	0.967768	1.02963	0.924004	0.991643	0.959572	0.920408	0.910529	0.984047	1.01478	0.954289	0.988661	0.976084	1.00134	1.02717	1.01398	0.974884	0.974884	1.01543	0.99977	0.962146	0.996917	0.996069	1.00496
	10.5972	0.867457	0.978996	0.881311	0.953401	0.921889	0.943834	0.936858	0.929783	0.921325	0.891437	0.92951	0.944412	0.956336	0.964591	0.882828	0.767121	0.88543	1.0197	1.00037	1.01035	0.934663	0.995687	0.949655	0.947739	0.995886	0.971471	0.972521	0.90832	0.966611	0.95419	0.939942	0.922576	0.934643	1.01433	0.933517	0.983856	0.9992	1.01692	1.02087	1.00134	0.96927	0.96927	1.04396	0.994418	0.984729	0.991093	1.00125	1.00389
	10.8495	0.871667	0.915151	0.895374	0.930668	0.903904	0.974943	0.947653	0.925246	0.952044	0.91944	0.932264	0.979397	0.921585	0.915108	0.897642	0.813284	0.883432	0.995765	0.992027	0.999083	0.922561	0.960939	0.943613	0.97134	1.00119	0.965897	0.975139	0.958018	0.983691	0.973215	0.964625	0.919745	0.993238	1.04952	0.977009	0.975585	1.00464	1.01782	1.00713	1.01057	0.977158	0.977158	1.01159	0.975386	0.966928	1.00137	1.00345	0.996062
	11.1018	0.888434	0.944324	0.927986	0.899186	0.897682	0.947157	0.921352	0.935329	0.949192	0.910434	0.945089	0.952015	0.945584	0.961353	0.887432	0.825186	0.885276	0.99797	0.972354	1.02157	0.964898	0.926938	0.942497	0.980784	0.966964	0.9539	0.991048	0.966731	0.998463	0.98172	0.967187	0.895719	0.980334	0.970712	0.967044	0.983809	0.999975	1.00572	0.99851	1.00319	0.975564	0.975564	1.03084	1.00482	0.985454	1.01543	1.0072	0.998032
	11.3541	0.867374	0.913971	0.91707	0.947447	0.899194	0.959586	0.928944	0.938354	0.961434	0.908503	0.959646	0.937428	0.972201	0.953034	0.901387	0.825476	0.997089	1.01907	0.994231	0.999842	0.947813	0.96415	0.94197	0.962317	1.00087	1.01717	0.969387	0.973689	0.980485	0.947048	0.989082	0.934171	1.02333	1.00553	0.974797	0.95792	0.996449	1.01361	1.00489	1.0098	0.975591	0.975591	1.04055	1.0013	0.994417	1.00142	0.9928	1.01012
	11.6064	0.898523	0.925181	0.904869	0.906592	0.913962	0.95636	0.934024	0.933993	0.960699	0.942254	0.923484	0.908814	0.953689	0.938681	0.892998	0.870948	0.809708	1.0277	0.984343	0.981968	0.918491	0.936542	0.971902	0.950897	1.0035	0.93589	0.9888	0.910542	0.973189	0.967352	0.996562	0.932429	0.970577	1.02786	0.956806	0.963383	1.01418	0.991717	1.00874	1.00238	0.991531	0.991531	1.02866	0.999224	0.988003	0.976441	0.990892	1.01156
	11.8588	0.900564	0.929933	0.889533	0.904758	0.939429	0.931103	0.961402	0.934241	0.997582	0.883477	0.942189	0.928771	0.934029	0.967354	0.862515	0.829379	0.993595	1.01495	0.99176	1.02608	0.91211	0.980283	0.933411	0.987197	0.957154	0.973211	0.983963	0.952542	0.979339	0.961863	0.974205	0.910638	0.973075	1.02879	0.918215	0.982438	1.01342	1.01088	1.00464	0.996154	0.980289	0.980289	1.0116	1.00357	0.983739	0.994377	1.01191	1.02588
	12.1111	0.876991	0.941725	0.928406	0.899023	0.902106	0.930751	0.918467	0.921458	0.967382	0.886798	0.949692	0.944945	0.932718	1.02237	0.920528	0.794788	0.969667	0.986568	1.00956	0.971913	0.969467	1.00642	0.957759	1.03579	0.974881	0.992324	0.974069	0.937398	0.961063	0.95578	0.963844	0.919591	0.965025	0.993515	0.940354	0.98587	0.986263	0.99824	1.00201	1.00385	0.975558	0.975558	1.01433	1.00172	1.00486	1.00042	1.00052	1.01319
	12.3634	0.862537	0.939526	0.954957	0.932583	0.926972	0.947179	0.935368	0.94315	1.0428	0.885998	0.946989	0.986149	0.940402	0.964842	0.872459	0.848038	0.99233	1.02521	0.98076	0.956115	0.981889	0.991825	0.984436	1.02064	1.00403	0.943327	0.99045	0.915051	0.973349	1.02172	0.965818	0.902251	0.958831	0.990716	0.927094	0.990581	1.00829	0.994629	0.987451	0.998795	0.973451	0.973451	1.01754	1.00273	0.984215	0.993302	0.992528	1.01792
	12.6157	0.87375	0.919025	0.864146	0.927937	0.945696	0.923289	0.928523	0.960904	0.939446	0.929261	0.914815	0.913255	0.974501	0.968882	0.991853	0.867405	0.997612	1.01326	0.971743	0.974411	0.919745	0.966061	0.97667	0.974592	1.00004	1.07516	0.956729	0.897846	0.985213	0.967849	1.01478	0.909278	1.00595	1.00298	0.943311	1.00412	1.00749	1.01632	0.993814	1.00436	0.987778	0.987778	1.02874	0.994166	1.00018	0.988219	1.00137	0.991004
	12.868	0.87777	0.931994	0.914795	0.922613	0.882587	0.97522	0.927718	0.952069	0.979556	0.898038	0.92959	0.944172	1.00219	1.0132	0.948713	0.843815	0.926165	1.01352	1.00603	0.962969	0.956596	1.00202	0.971293	1.03876	0.991029	0.995648	0.973964	0.909381	1.0014	0.953136	0.988499	1.00774	0.960523	1.04172	0.925094	1.01261	0.99139	1.00849	1.00586	0.997561	0.984479	0.984479	1.03009	1.01383	0.998385	0.974697	1.01941	0.999868
	13.1203	0.872914	0.920011	0.884516	0.920485	0.9095	0.971094	0.930244	0.912964	0.975822	0.915497	0.932448	0.940232	0.932039	1.02727	0.953483	0.805039	0.957548	1.0247	0.991168	0.97348	0.993661	0.96049	1.02184	1.03545	0.98621	0.981255	0.936503	0.940694	0.91585	0.964224	0.961943	0.930822	1.05183	1.02693	0.934908	1.0241	1.01137	1.01105	1.00785	1.01735	0.977811	0.977811	1.03643	1.01277	0.987178	0.992859	1.00585	0.998309
	13.3726	0.879169	0.945201	0.901124	0.922262	0.915214	0.946451	0.948586	0.952702	0.996658	0.921494	0.915868	0.929652	1.00193	0.987179	0.867757	0.82346	0.948168	0.976169	0.964268	0.99649	0.932522	0.980814	0.939367	1.04033	0.984029	0.97326	1.02168	0.94133	1.00724	0.947217	1.02333	0.947636	0.971634	1.03549	0.891248	1.02228	1.00781	1.00211	1.0137	1.0064	0.991023	0.991023	1.02194	0.999929	0.98746	0.996318	1.01375	1.01426
	13.6249	0.922926	0.944747	0.936273	0.903283	0.916678	0.924045	0.940241	0.956701	0.966201	0.906789	0.924644	0.950493	0.972539	0.948714	0.849711	0.8781	0.907349	1.01413	1.00305	0.992873	0.961924	1.00477	0.971625	1.05115	0.928557	0.971215	0.991301	0.923299	0.991321	0.963324	0.97913	0.998875	1.00669	1.00472	0.927046	0.963943	1.04009	0.997296	1.01954	1.00094	0.981513	0.981513	1.02125	1.00296	0.982305	1.00018	1.00175	1.0035
	13.8773	0.887662	0.92223	0.94384	0.891537	0.915065	0.918037	0.930294	0.978639	0.971278	0.901045	0.933797	0.940154	0.955662	0.872525	0.919813	0.852909	0.977803	0.994007	0.997473	0.947872	0.981492	0.99717	0.986574	1.0043	0.981536	0.995833	0.997978	0.993796	0.925605	0.958429	0.967093	0.912992	1.0113	1.0315	0.91021	1.00014	1.00319	1.00087	1.00568	1.00182	0.985258	0.985258	1.01452	1.00622	0.972657	1.00078	1.00088	1.0093
	14.1296	0.839779	0.927258	0.914484	0.974113	0.900216	0.916958	0.961232	0.960565	0.999743	0.916598	0.945118	0.934501	0.982217	1.01071	0.860742	0.875711	0.945583	0.995885	0.989152	0.985961	0.918145	0.978067	0.962494	1.04463	0.996987	0.977114	1.00053	0.924292	0.956053	0.944968	1.04086	0.918196	0.964459	1.04812	0.897606	1.00505	1.02021	1.00937	1.01203	1.02585	0.98287	0.98287	1.00407	1.01133	0.994654	0.991184	1.0108	1.00952
	14.3819	0.909416	0.937597	0.947267	0.940686	0.911704	0.949799	0.942015	0.970256	0.993367	0.890757	0.935571	0.947723	0.920783	0.990294	0.828005	0.891799	0.932182	1.02995	1.00727	0.970548	0.987561	0.987754	0.994977	1.03531	1.01711	0.975977	0.99068	0.953408	0.947062	0.940056	0.988665	0.920091	1.01159	1.03797	0.952112	1.01915	1.0023	1.01418	1.01142	1.00833	1.00285	1.00285	1.00455	1.00225	1.02403	0.988811	1.02469	1.00843
	14.6342	0.91099	0.916505	0.897939	0.936305	0.920483	0.962082	0.956116	0.972547	0.972198	0.923305	0.951692	0.959219	0.969837	1.0316	0.942637	0.850592	0.927621	0.99063	1.00051	0.972973	0.989685	1.00061	0.969679	1.04675	0.944143	0.957024	0.980795	0.996901	1.00443	0.937972	1.00941	0.901921	1.01536	0.966989	0.962786	0.987023	0.996351	1.00438	1.01752	1.02255	0.989189	0.989189	0.999883	1.01277	1.0029	0.994997	1.00871	1.00629
	14.8865	0.898468	0.921743	0.885692	0.959472	0.925656	0.903044	0.967998	0.999676	1.00091	0.914133	0.927913	0.974061	0.944903	1.01186	0.920366	0.864748	0.896895	1.00739	0.992522	1.00806	0.930714	0.974511	0.966139	0.969563	1.00532	0.99921	0.994945	0.973909	1.03428	0.905128	0.977877	0.88786	1.02276	1.02036	0.970498	1.01338	1.03083	1.02063	1.0128	1.01481	1.00421	1.00421	1.00632	1.00895	1.01329	0.997359	1.00378	1.01223
	15.1388	0.87093	0.96994	0.916205	0.941276	0.895688	0.964286	0.953918	0.968166	0.994752	0.971898	0.9337	0.920091	0.95355	1.03774	0.904174	0.863942	0.949411	1.04161	1.00454	0.95474	0.906484	0.974879	0.982951	1.05592	1.01311	1.00616	0.990391	0.901714	0.998622	0.924517	0.975491	0.950045	1.02142	1.00777	0.92656	1.03152	1.00098	1.00105	1.02148	1.0229	0.984075	0.984075	1.00233	0.996998	1.00621	0.9909	1.01714	1.00453
	15.3911	0.889662	0.972805	0.910909	0.955598	0.931567	0.946644	0.948758	0.989808	1.02547	0.923045	0.957332	0.95516	0.951667	0.991156	0.953097	0.849012	0.934097	0.99643	1.00511	0.997564	0.963865	1.0068	0.968805	0.980869	1.00261	0.994989	0.981582	0.874486	0.99996	0.930661	0.990321	0.935119	1.0015	1.00108	0.917515	0.997693	1.00563	1.02673	1.02154	1.03017	1.00866	1.00866	1.01162	1.00512	1.02768	1.00583	0.983359	0.989036
	15.6435	0.903071	0.913952	0.915372	0.946553	0.902107	0.975228	0.940463	0.994414	0.966118	0.922606	0.933649	0.906426	0.989275	1.009	0.958406	0.878575	0.875329	0.979217	1.01746	0.970369	0.951836	0.983494	0.987674	0.996223	0.977951	0.960534	0.990251	0.899093	0.961897	0.894697	1.02566	1.01356	0.98537	1.02711	0.907525	1.0679	1.03764	1.00825	1.00421	1.02037	0.989104	0.989104	0.988881	0.988791	1.00426	0.989297	0.998505	0.980638
	15.8958	0.889451	0.944554	0.877301	0.892838	0.91883	0.962191	0.935034	0.972207	1.00363	0.90649	0.937867	0.916151	0.998131	0.882314	0.968148	0.880199	0.894156	1.0295	1.02343	1.00983	0.920133	0.992836	0.967293	1.05324	0.968528	0.985224	0.992783	0.871894	0.979685	0.90322	1.03886	0.917067	0.979514	1.04539	0.897538	1.00793	1.01638	1.01697	1.03038	1.01662	0.999876	0.999876	1.00163	1.00135	1.02946	0.980367	1.01522	0.956347
	16.1481	0.916729	0.942299	0.923632	0.916628	0.901106	0.946774	0.937858	0.983367	0.979224	0.945551	0.9372	0.940161	1.02159	1.00399	0.934696	0.822487	0.880131	0.970401	1.00821	1.00287	0.99249	1.0625	0.967047	1.02405	0.989715	0.996464	0.999676	0.920995	0.97612	0.915131	1.02086	0.913325	0.957626	0.991873	0.911955	1.03155	1.0164	1.00414	1.00077	1.00656	0.984264	0.984264	1.00687	1.00341	1.041	0.986942	1.00134	0.97126
	16.4004	0.884793	0.922571	0.920433	0.946175	0.915145	0.950296	0.931716	0.987204	1.00986	0.921489	0.941511	0.904653	0.959314	1.02732	0.944779	0.846476	0.880396	0.999188	1.00168	0.997618	0.995904	0.987638	0.965911	1.06804	1.00006	0.961588	0.970306	0.904838	0.974881	0.911639	1.04301	0.94315	0.961825	1.02261	0.887738	1.04981	0.999793	1.00583	1.00281	1.01878	0.977117	0.977117	1.00695	1.00107	1.00654	0.984602	1.01378	0.982259
	16.6527	0.891019	0.943981	0.920088	0.912069	0.930487	0.962718	0.973625	0.98073	1.01326	0.950511	0.94092	0.908727	1.00734	1.04176	0.938437	0.886579	0.869513	0.991349	1.01624	0.979075	0.951165	1.01644	0.949994	1.00226	0.993999	1.02537	1.01267	0.876213	0.981965	0.921039	1.04253	0.922853	0.970276	1.05376	0.883216	0.995888	1.0117	1.01744	1.03158	1.00084	0.968696	0.968696	0.993425	1.01022	1.02686	0.957477	0.996701	0.976601
	16.905	0.917167	0.905172	0.880314	0.963967	0.959487	0.938911	0.949001	0.970578	1.00217	0.954178	0.950331	0.905318	0.971027	1.00237	1.00448	0.966034	0.858449	1.00057	0.99097	0.957634	0.942146	0.951326	0.984285	0.99364	0.977687	0.988431	0.983186	0.866805	0.951374	0.865324	1.01085	0.930686	0.945849	1.00989	0.912602	0.988241	1.01162	0.996642	1.01815	1.00915	0.978131	0.978131	1.01195	1.00585	1.01668	0.949279	1.01084	0.985073
	17.1573	0.8971	0.912031	0.936554	0.917654	0.904597	0.924468	0.948609	0.965954	0.985781	0.986735	0.948407	0.920669	0.95805	1.06381	1.0319	0.820291	0.873763	0.972865	1.00354	1.00887	0.960421	0.981552	0.954038	1.01297	0.954681	0.96531	0.997869	0.907951	1.01482	0.895886	0.998407	0.917292	0.975679	1.04425	0.878952	1.03075	1.03195	1.01614	1.00014	1.01505	0.967226	0.967226	1.00624	1.00616	1.03026	0.964831	1.00808	1.00369
	17.4097	0.90855	0.927266	0.933526	0.943647	0.902848	0.952035	0.947948	0.942873	0.994501	0.946572	0.975553	0.930794	0.957192	1.0149	1.02075	0.939033	0.911569	0.982713	0.988681	0.977712	0.98109	0.990312	0.974294	0.999108	0.973409	1.03172	1.00968	0.887718	1.02564	0.892007	1.04928	0.930158	0.983172	1.01959	0.890522	1.01573	1.00541	1.0183	1.03324	1.01161	0.969277	0.969277	0.999494	1.00667	1.03469	0.978744	0.993913	0.955555
	17.662	0.939331	0.917678	0.890876	0.980611	0.905494	0.934792	0.923773	0.977171	0.995545	0.955618	0.943348	0.935335	0.966222	1.04776	1.02059	0.880949	0.898744	1.00128	0.995206	0.990887	0.990702	1.01072	0.996247	1.06828	0.933036	0.994544	0.996418	0.929054	0.992845	0.903681	1.02874	0.917809	0.972356	1.05217	0.896662	1.03998	1.01991	1.02192	1.0191	1.00141	0.973843	0.973843	0.998071	1.00897	1.01782	0.969083	1.00279	0.978927
	17.9143	0.8956	0.965475	0.940716	0.951071	0.909655	0.958201	0.957492	0.989868	0.989629	0.928654	0.934542	0.950342	0.964927	1.05885	1.03033	0.946425	0.9391	1.00077	1.01115	0.99829	0.963922	1.00439	0.935219	0.987781	0.98447	0.982365	0.985368	1.02621	1.00448	0.982476	1.02446	0.904811	0.959888	1.0325	0.860059	0.973791	0.999179	1.02642	0.997921	1.02103	0.978225	0.978225	1.00707	1.01586	1.01089	0.983699	0.995432	0.981904
	18.1666	0.926692	0.932224	0.920749	0.922212	0.920893	0.95885	0.982267	0.993741	1.03782	0.954196	0.916255	0.916315	0.970481	0.908027	0.922895	0.883497	0.88298	0.994068	0.988069	1.00728	0.970949	1.01402	0.964626	1.08423	0.966296	0.92815	1.02165	0.928078	1.00293	0.89127	0.995043	0.917872	0.997531	1.0641	1.03644	1.01793	1.02947	1.00091	1.00568	1.01243	0.971025	0.971025	1.00881	1.00303	1.00982	0.969628	1.0001	0.964236
	18.4189	0.872044	0.944176	0.918499	0.934598	0.915604	0.95128	0.978944	0.983508	0.99851	0.93734	0.954517	0.933029	0.981575	0.910695	1.00525	0.864609	0.879311	0.96047	1.03051	0.983359	0.943262	0.965843	0.976464	1.05653	0.969061	0.953657	1.01679	0.997369	1.01317	0.881052	1.01738	1.01616	0.945495	1.06672	0.878733	1.02914	1.00632	1.01124	1.0056	1.00901	0.984325	0.984325	0.996306	1.00921	1.0093	0.978264	1.01396	0.98043
	18.6712	0.938357	0.948719	0.942297	0.954324	0.96882	0.929121	0.961524	0.983723	1.00123	0.925301	0.984498	0.901739	0.962474	1.00569	0.884854	0.920339	0.920671	0.986406	1.02234	1.03349	0.984917	1.04736	0.96114	1.0983	0.962101	0.984381	1.01269	0.938304	0.996428	0.903066	0.98072	0.932872	0.964875	1.04554	0.858793	1.02851	0.995813	1.01136	1.01056	0.994214	0.949987	0.949987	1.01311	1.01414	1.03527	0.99384	1.00952	0.963114
	18.9235	0.895173	0.952058	0.91187	0.942494	0.921046	0.949772	0.952161	0.982369	1.03415	0.946284	0.941927	0.869624	0.943617	0.911471	0.944027	0.977536	0.869488	0.978868	1.03302	1.0091	1.00091	1.02346	0.94373	1.0324	0.975068	1.00019	1.00463	0.898863	0.988628	1.03129	0.999674	0.879035	0.982292	1.0905	0.98036	1.02671	1.01242	1.02367	1.01836	1.02136	0.950118	0.950118	0.97831	1.01319	1.01528	0.981239	0.993971	0.986683
	19.1759	0.877781	0.932843	0.904082	0.959662	0.921835	0.9829	0.951538	0.984248	1.02796	0.965769	0.962254	0.900419	1.02012	0.917245	0.893961	0.884204	0.907344	0.991558	0.990026	1.01159	0.934549	1.04585	0.919787	1.02228	1.02115	0.976309	1.00067	0.895625	0.975692	1.01074	1.02628	0.927406	0.935623	1.09097	0.978188	1.0112	1.00987	1.02556	1.0312	1.02317	0.964188	0.964188	0.991057	1.00191	1.02357	0.971057	1.0082	0.992536
	19.4282	0.914593	0.960734	0.975563	0.912283	0.901181	1.00176	0.970864	0.992898	1.07613	0.9783	0.934404	0.942052	0.991461	0.891843	0.883387	0.956441	1.04288	1.03994	1.01213	1.03766	0.962342	1.02779	0.946564	1.04797	0.941291	0.989477	1.007	0.908508	0.98171	0.893444	0.999176	0.915091	0.962996	1.0346	0.887354	0.989934	0.989548	1.01361	1.02903	1.0049	0.966046	0.966046	0.995416	1.01644	1.0159	0.999349	1.02294	0.988726
	19.6805	0.942233	0.928226	0.940255	0.930046	0.919165	0.965789	0.978488	0.9706	1.04521	0.943096	0.938116	0.943941	0.961858	0.870953	0.889794	0.899557	1.00111	0.999662	1.01817	1.02046	0.964451	0.99422	0.97222	1.12963	0.961591	1.00588	1.00335	0.896142	0.974299	1.00122	1.03209	0.926019	0.90606	1.06614	0.894662	0.974879	1.00476	1.04407	1.02365	1.02965	0.94145	0.94145	0.986324	1.01418	1.02168	0.99623	1.00765	0.991174
	19.9328	0.934971	0.935661	0.913054	0.95361	0.9063	0.971408	0.992519	0.965486	1.02047	0.961461	0.935691	0.95428	1.00026	0.953776	0.904977	0.936902	0.881274	1.02149	1.01459	1.00851	0.991033	0.995682	0.964594	1.00525	0.972336	0.975615	1.01972	0.915702	0.988207	0.887183	0.993225	0.932672	0.92008	1.0168	0.88213	1.0077	1.0199	1.01441	1.03685	0.992298	0.955875	0.955875	0.997298	0.998991	1.01642	0.990886	1.01663	0.989053
	20.1851	0.916358	0.97015	0.951063	0.953571	0.960835	0.974397	0.952326	1.01561	1.01045	0.971457	0.975227	0.904521	0.945218	0.923535	0.952022	0.910065	0.871797	1.00568	0.98626	1.00082	0.975959	1.0572	0.955262	1.01474	1.00911	0.957834	1.03026	0.927381	1.01949	1.00317	0.971497	0.943961	0.954317	1.00355	0.906802	1.01945	1.03634	1.02335	1.03637	1.00309	0.956126	0.956126	0.999671	0.991584	1.01343	1.00579	1.01741	0.977151
	20.4374	0.913494	0.953658	0.923884	0.969616	0.912336	0.960721	0.977583	1.00178	1.01732	0.951114	0.948171	0.874656	1.00051	0.937065	0.971976	0.952413	0.851875	1.02958	1.02317	1.02644	0.952984	1.01989	0.953588	0.980898	1.01025	0.973627	1.02011	0.966322	0.960842	0.975117	1.00657	0.938136	0.919654	1.02398	0.894361	1.0519	1.0239	0.995516	1.02389	1.00433	0.954524	0.954524	0.99292	1.00904	1.02068	1.02177	0.996826	0.971751
	20.6897	0.938156	0.90693	0.959621	0.949589	0.920171	0.961163	0.957055	0.997057	1.03791	0.962984	0.999533	0.885115	0.953619	0.929921	0.939128	0.905219	0.819479	1.01473	0.982127	1.02807	0.963962	1.00865	0.947351	1.10038	1.00612	0.939905	0.956775	0.947791	1.02928	1.01194	0.971691	0.940849	0.976866	1.05459	0.868418	0.973543	0.999396	1.02305	1.01435	1.01394	0.96469	0.96469	0.98183	1.00197	1.01753	1.00516	0.992612	0.992358
	20.942	0.929055	0.989365	0.909814	0.9751	0.895483	0.977715	0.958395	0.986769	1.01138	1.0016	0.991306	0.886361	0.940196	0.875402	0.921141	0.928472	0.825678	1.01451	1.01706	1.04624	0.980547	1.06125	0.953607	1.04383	0.982678	1.01761	0.995361	0.90549	1.06359	1.00007	0.943577	0.933038	0.929648	1.07364	0.933603	1.00601	0.992471	1.02276	1.0234	1.01827	0.979665	0.979665	0.999916	1.01383	1.01781	1.00088	0.983066	1.00477
	21.1944	0.911638	0.921675	0.91743	0.942681	0.918485	0.988652	0.940637	0.999522	1.04943	0.958862	0.982402	0.854334	0.979388	0.990536	0.903421	0.909767	0.883399	1.02116	1.03645	1.01354	0.955745	1.05104	0.959824	1.05173	0.985234	0.971724	0.995812	0.95035	1.01432	0.94879	0.931613	0.936875	0.995539	1.05487	0.99739	0.977592	1.01167	1.01208	1.01873	1.00812	0.960152	0.960152	1.0002	0.993775	1.01555	1.01269	1.00026	0.992613
	21.4467	0.907284	0.929861	0.930339	0.963092	0.888582	0.96741	0.965169	0.962976	1.0344	0.964649	0.954639	0.889565	0.981734	0.942939	0.924786	0.95087	0.851644	1.03149	1.0022	1.0344	0.978179	1.07017	0.946813	0.985584	0.999141	0.970635	1.05627	0.930567	0.960969	0.983157	0.9787	1.02958	1.0079	1.08305	0.871501	0.973579	1.00113	1.02525	1.02434	1.03186	0.971214	0.971214	1.00886	1.01061	1.01867	1.01305	0.995382	0.994971
	21.699	0.92476	0.958226	0.938095	0.954411	0.913006	1.01444	0.958019	1.01433	1.02649	0.978335	0.965343	0.9897	0.992777	0.995765	0.942542	0.945841	0.884363	1.04373	0.989536	1.0412	0.975446	1.02501	0.955997	1.01944	0.954024	0.973274	1.02117	0.96628	0.993484	0.995497	0.990403	0.947221	0.943835	1.04866	0.881658	1.01403	0.993025	1.00991	1.03412	1.00526	0.958633	0.958633	1.01085	0.994266	1.02959	1.01399	0.990653	0.98931
	21.9513	0.919306	0.950063	0.887694	0.963212	0.937073	0.975989	0.944135	0.96944	0.994519	0.982482	0.963508	0.909044	0.975156	0.966488	0.839606	0.960269	0.989155	1.02281	1.00604	1.00998	0.965334	1.04949	0.961943	1.01049	0.999886	1.00692	1.00726	0.968541	1.06227	0.981145	0.96657	0.916765	1.0194	1.07689	0.869798	1.00063	0.982848	1.01077	1.01695	1.00906	0.981138	0.981138	0.987554	1.01579	1.03618	0.997784	0.999285	0.997139
	22.2036	0.929617	0.911309	0.949318	0.934406	0.914622	0.967841	0.982391	0.983361	1.0559	0.984578	0.974227	0.887689	0.993509	0.939695	0.914986	0.89598	0.84899	1.06644	0.997054	1.03264	0.964762	0.99952	0.980955	1.10068	0.967415	0.954648	1.00188	0.940802	1.04153	0.987169	0.97821	0.941335	0.998189	1.07101	0.897344	0.993229	1.00791	1.02725	1.03817	1.01582	0.974087	0.974087	1.0111	1.00009	1.03116	1.02539	1.00051	0.994332
	22.4559	0.961562	0.956497	0.909052	0.907553	0.883873	0.959939	0.976926	0.972539	1.05604	0.982617	0.975851	0.954152	1.01756	0.896214	0.916077	0.95646	0.816163	1.02097	0.984004	1.03374	0.948502	1.00111	0.952369	1.04671	0.983569	0.97188	1.00043	0.949451	1.03549	0.992412	0.964709	0.934914	0.973542	1.09674	1.01859	0.979863	0.98995	0.996289	1.02527	1.02173	0.948199	0.948199	1.00345	1.00255	1.01162	1.03211	1.00746	0.984933
	22.7082	0.919824	0.969457	0.940824	0.931248	0.917262	0.957364	0.988061	0.955779	1.01053	0.983946	0.993676	0.967858	0.972703	0.988476	0.905387	0.937609	0.967238	1.02796	0.992944	0.999349	0.977287	1.00467	0.93778	1.04564	0.977068	1.02962	1.05469	0.905806	1.04289	0.971009	1.0204	0.929269	0.954658	1.04897	0.890373	0.999455	1.01833	0.996517	1.00363	1.03228	0.971077	0.971077	0.997566	1.02064	1.04474	1.00996	0.992328	0.986339
	22.9606	0.950178	0.989644	0.920457	0.939517	0.956389	0.98425	0.968486	0.961004	1.02719	0.988228	0.985859	0.915227	0.967263	0.959885	0.940029	0.920039	0.879956	1.06467	1.01433	1.04103	0.97733	1.00019	0.928988	1.05616	1.00641	0.982105	0.985762	0.878288	1.03091	1.00203	1.01367	0.946083	0.927221	1.01621	0.870537	0.996976	0.993401	1.00626	1.01746	1.03249	0.966298	0.966298	0.997806	1.02225	1.02162	1.00285	0.990571	1.00242
	23.2129	0.919939	0.960134	0.913733	0.955374	0.928518	0.962291	0.968301	0.930125	1.05911	1.00992	0.954052	0.93775	0.9639	0.943613	0.971045	0.946249	0.982257	1.00541	1.01864	1.02209	1.01645	1.03105	0.976705	1.03395	0.948989	0.997639	0.996646	0.905165	1.01401	1.01346	1.01428	0.91624	0.948569	1.0707	0.894342	1.01688	0.996257	1.00762	1.00955	1.02259	0.973174	0.973174	0.991846	1.02499	1.02987	1.02716	0.998016	0.980871
	23.4652	0.930196	0.95292	0.92144	0.954904	0.923667	0.972328	0.971003	1.00408	1.01057	0.997342	0.972069	0.93683	1.00092	0.99221	1.00187	0.999532	0.969397	0.990757	1.02381	1.0382	1.00903	1.01522	0.976034	1.05874	0.97088	1.0251	1.00585	0.873069	1.0222	1.01275	0.968852	0.913285	0.976893	1.07353	0.873446	1.0217	0.998602	1.00079	1.02393	1.02847	0.970613	0.970613	0.998264	1.01916	1.02157	1.00535	0.995967	0.990771
	23.7175	0.934541	0.94803	0.930916	0.953773	0.924501	0.973531	0.955385	0.953401	1.03304	0.977045	0.971558	0.903434	0.998692	0.94383	0.905155	0.964614	1.0213	1.04415	0.989764	1.03772	0.981452	1.07583	0.985238	1.03068	0.988915	0.985928	0.997266	0.929577	1.05087	0.974116	0.981015	0.926686	1.02436	1.07099	0.868289	1.02289	0.99889	0.992054	1.00862	1.0122	0.961269	0.961269	1.02306	1.01463	0.997974	1.01924	1.00968	0.990554
	23.9698	0.930134	0.9329	0.904944	0.936599	0.923769	0.956643	0.953735	0.980025	1.03858	0.99618	0.977873	0.901091	0.969244	0.885853	0.954085	0.987276	0.974157	1.00932	1.00108	1.04617	0.940233	1.00317	0.983362	1.01681	0.9679	1.00035	1.04125	0.908123	1.05272	0.974676	0.99703	0.918536	1.00685	1.09544	0.869947	1.00179	1.00551	0.982803	1.00306	1.03539	0.970235	0.970235	0.998328	0.991649	1.03446	1.02066	0.993187	0.998589
	24.2221	0.936669	0.976352	0.934407	0.955446	0.943326	0.99614	0.980244	0.922916	1.0778	0.986621	0.987785	1.01529	0.98489	0.999869	0.889686	1.0111	0.958627	1.00097	1.02293	1.0646	0.950354	1.0152	0.926954	1.07188	0.989875	1.01469	0.999387	0.942447	1.0334	0.985164	1.04835	0.924733	1.03033	1.08165	0.869731	1.00249	1.01824	1.01533	1.01733	1.02099	0.968972	0.968972	1.01199	1.00033	1.01911	1.01928	1.00257	1.00671
	24.4744	0.922007	0.946829	0.876292	0.945412	0.930822	0.964195	0.985701	0.946116	1.04305	0.98767	0.990168	0.926014	0.999388	0.955891	0.958676	0.915218	0.972718	0.978992	1.01072	1.02797	0.958458	1.02249	0.97155	0.961267	0.966011	1.0113	0.988148	0.935324	1.03043	0.958565	0.991537	0.901856	0.940401	1.0716	0.885792	1.00641	0.983759	0.979051	1.02535	1.02358	0.971709	0.971709	1.01771	1.0087	0.99656	1.02128	0.997842	1.01542
	24.7268	0.929161	0.917325	0.931524	0.978935	0.934456	0.98222	0.976941	0.944857	1.02958	1.03035	0.949306	0.943183	1.00338	0.96601	0.992594	0.987111	0.943884	0.945189	1.00457	1.05773	0.999415	1.03761	0.950798	1.05888	0.943771	1.04274	1.01044	0.87429	1.0873	0.966028	0.996186	0.90659	0.995989	1.08194	1.03735	0.999072	0.978764	0.997573	1.01121	1.02353	0.968273	0.968273	0.98702	1.01956	1.0022	1.01732	1.00471	0.999638
	24.9791	0.940199	0.962218	0.920197	0.948094	0.91991	0.972693	0.965022	0.936251	1.02202	0.998004	0.936094	0.952972	1.00063	1.01251	0.953228	0.942252	0.931477	0.954498	1.00783	1.06237	0.974232	1.05639	0.985804	0.99164	0.970558	0.936887	0.993155	0.888158	1.04573	0.975314	0.997725	0.927216	1.01446	1.08047	0.902232	1.01875	1.01374	0.991182	1.02556	1.0307	0.963354	0.963354	1.00667	1.02983	1.04098	1.02558	1.0182	0.98411
	25.2314	0.905041	0.944699	0.921566	0.937249	0.928219	0.985021	0.979472	0.964601	1.06812	0.987293	0.932152	0.898545	1.01792	0.984548	0.920096	0.892791	0.989963	1.00895	1.02305	1.05648	1.03065	0.990222	0.995203	1.02866	0.972268	1.01648	1.0031	0.91404	0.999172	0.973339	1.01658	0.920535	1.00037	1.09627	1.00848	1.00292	0.998887	0.995532	1.01871	1.03091	0.968204	0.968204	1.0042	1.0046	1.0232	1.01157	0.989268	0.981952
	25.4837	0.930315	0.933048	0.966521	0.951902	0.88464	1.00202	0.964445	0.977522	1.03029	0.970047	0.961125	0.948166	0.974452	0.894485	0.95426	0.940959	0.980402	0.975493	0.995376	1.09216	0.966702	1.01089	1.00339	1.02673	0.966661	0.949023	1.03658	0.996884	1.02395	0.951267	0.993017	0.911904	0.965595	1.10843	0.924633	1.01446	1.01046	0.976032	0.996868	1.0283	0.966632	0.966632	1.01121	1.00229	1.03053	1.0172	1.01085	0.997345
	25.736	0.975412	0.915921	0.916813	0.957163	0.922513	0.993316	0.958148	0.98734	1.01536	0.960672	1.00312	0.923704	1.01101	0.983828	0.979318	1.03799	0.927496	0.993871	1.02057	1.05548	0.980145	1.03484	0.990232	1.05064	0.942219	0.998983	1.0012	0.856936	1.01384	1.00367	1.01086	0.912054	0.973517	1.07348	0.977796	0.991959	1.01086	1.00726	1.02342	1.03983	0.963151	0.963151	0.995853	1.01528	1.01023	1.00265	0.984778	0.994039
	25.9883	0.957695	0.963622	0.929861	0.94293	0.913189	0.985216	0.965387	0.991915	1.04272	0.981714	0.962666	0.977823	0.950196	0.982565	1.0191	0.893428	0.93667	0.98229	0.98371	1.06506	0.972348	1.05933	0.957619	0.992053	0.928232	0.98592	1.00267	0.993066	1.01976	0.99319	1.08699	0.898626	1.00829	1.0858	0.993676	0.960711	1.0032	0.995067	1.01924	1.03653	0.965638	0.965638	1.00786	1.02386	1.01522	1.0124	0.994127	0.997832
	26.2406	0.93678	0.946473	0.953865	0.976288	0.90372	0.965254	0.985499	0.974824	1.06466	0.98504	0.996737	0.928916	0.991624	0.940028	0.969311	0.941797	0.893889	1.01128	1.01567	1.04139	0.952475	1.01611	0.961868	1.05819	0.972067	0.95597	1.00615	0.905574	1.04854	0.949187	1.01929	0.921464	0.964012	1.1242	0.933141	1.04424	1.00139	0.983544	1.02795	1.01702	0.973699	0.973699	0.989817	1.01032	1.00488	1.03636	0.993229	0.993118
	26.493	0.931362	0.943781	0.981758	0.9639	0.919912	0.972168	0.981129	0.991737	1.08826	0.960123	0.948057	0.883131	0.981094	0.936059	1.0128	0.885637	0.905771	1.02751	1.01969	1.07723	0.984716	1.02602	1.00374	1.08751	0.967114	0.994279	1.00881	0.91162	1.05185	0.969367	1.02202	0.93169	0.994515	1.12203	0.918342	1.02616	1.01487	1.00041	1.02159	1.00782	0.964943	0.964943	1.01888	1.01361	1.02064	1.01089	1.01772	0.989042
	26.7453	0.958748	0.935374	0.92716	0.965216	0.926092	0.973087	0.968501	0.984918	1.0395	0.988336	0.959191	1.00269	1.0043	0.963975	0.989438	0.855288	0.912534	0.996029	1.02632	1.05916	0.982593	1.02898	0.981825	1.00337	0.986609	0.963172	1.00244	0.987142	1.04577	0.95249	1.04711	0.955007	0.992504	1.09251	0.98074	1.02375	1.01919	1.0031	1.01988	0.987297	0.971225	0.971225	1.00629	1.02818	1.02102	1.01156	1.0153	0.981354
	26.9976	0.931523	0.949838	0.929507	1.00118	0.898545	1.01097	0.969955	0.95863	1.0774	1.04149	0.992075	0.983273	0.969566	0.935582	0.989316	0.906764	0.987809	1.02972	0.993578	1.0442	0.988048	1.02301	0.97721	1.04876	1.01833	1.00218	0.981075	0.845565	1.06265	0.958861	0.996193	0.979147	0.944966	1.10143	0.905644	0.997395	1.00367	1.01364	1.03995	1.0045	0.952068	0.952068	1.00912	1.02015	1.02582	1.02469	0.997757	1.00591
	27.2499	0.954758	0.945084	0.883283	0.966639	0.936473	1.03788	0.988853	0.98426	1.05324	0.962249	0.965561	0.910486	0.986509	0.898032	0.813	1.02172	0.901024	0.999763	1.02402	1.03631	1.01855	1.00368	1.0096	1.03655	0.999009	0.972154	1.01389	1.00962	1.04481	0.959469	0.976123	0.943923	0.948793	1.07759	0.840866	1.00784	0.994575	1.00005	1.04175	1.00307	0.939409	0.939409	1.00215	1.02064	1.00457	1.01119	0.991377	0.971318
	27.5022	0.95776	0.949037	0.926571	0.959621	0.903859	0.959881	0.96533	0.951903	1.00519	1.00937	0.938357	0.937573	0.990397	1.00194	1.02858	0.895759	0.977194	1.03115	1.0236	1.05045	0.94683	1.04863	0.929882	1.0704	1.00909	0.968831	1.00165	0.887369	1.04741	0.969236	1.01765	0.916619	0.971438	1.09842	0.866726	1.02201	0.991035	0.996718	1.02007	0.996029	0.963802	0.963802	0.999879	0.994635	1.0125	1.00807	0.993916	0.996372
	27.7545	0.920318	0.943006	0.907023	0.952701	0.93627	1.00474	0.970672	0.950681	1.03624	0.981752	0.958182	0.910126	0.973409	0.955699	1.03147	0.999312	0.98978	1.00857	1.00383	1.09153	0.95977	1.04052	0.978958	1.00373	0.993293	0.985386	0.986968	1.02222	1.02758	0.973864	0.99893	0.963787	0.963541	1.07666	0.867654	1.00967	0.98229	1.00417	1.02962	1.01845	0.95019	0.95019	1.01687	1.03877	1.04115	1.01487	1.00537	0.982199
	28.0068	0.924483	0.939262	0.953096	0.974005	0.920352	1.00429	0.967395	0.980821	1.03426	1.00169	0.967663	0.932903	0.995764	0.97779	1.05178	0.873866	0.887839	1.03278	0.996354	1.03694	0.987314	1.01646	0.998008	1.04938	1.01986	1.00409	0.985233	1.01224	1.04784	0.973211	1.05319	0.91653	1.01397	1.07007	0.994708	1.0079	1.00157	1.0136	1.02765	1.00282	0.967689	0.967689	0.997533	1.02527	1.00539	1.03022	0.969516	0.993464
	28.2592	0.919723	0.95656	0.911209	0.93499	0.91189	1.00216	0.983653	0.965826	1.06147	1.00628	0.978944	0.973549	0.930389	0.934137	0.96277	1.03977	0.897133	1.03782	0.998705	1.03971	0.984294	1.01345	0.981565	1.05522	0.985184	0.980368	0.997653	0.913577	1.1166	0.966035	0.96878	0.943286	0.997138	1.08207	0.989002	1.03261	0.984479	0.980799	1.00543	0.997241	0.954634	0.954634	0.99962	1.02129	1.02081	1.02481	1.00484	0.967675
	28.5115	0.945308	0.970029	0.947984	0.956777	0.89506	0.97891	0.965969	0.975114	1.03604	0.969229	0.978968	0.963745	1.00101	1.00007	1.03997	0.977294	0.893678	1.03775	0.983161	1.03997	0.958188	0.983213	1.00157	1.05425	0.962984	0.992814	1.00187	1.00072	1.11862	1.04048	0.965385	0.949314	0.981728	1.06042	0.885773	1.00965	0.981841	0.992558	1.03621	0.989334	0.960364	0.960364	1.02189	1.02954	0.994569	1.01568	1.0107	0.977252
	28.7638	0.907287	0.9331	0.92938	0.948695	0.914335	0.956953	0.968438	0.965817	0.995247	0.995335	0.983789	0.939265	1.01272	0.955561	1.10433	0.885221	0.953552	1.02144	1.01008	1.0234	0.972794	1.04787	0.994186	0.984907	0.971346	1.02341	1.00607	0.866834	1.06101	1.01203	1.00659	0.936262	1.00447	1.09319	0.992564	1.00797	1.00746	1.01146	1.00689	0.98811	0.967601	0.967601	0.986629	1.04305	1.004	1.03254	0.986209	0.987399
	29.0161	0.932633	0.917396	0.916767	0.970214	0.894276	1.00744	0.96244	0.944772	1.04783	0.994325	0.965688	0.949919	0.93198	0.919218	1.04489	1.01352	0.945676	0.999412	0.992439	1.01675	0.961656	1.0286	0.962983	1.08758	0.998528	1.00524	0.975474	1.01026	1.04374	1.00011	0.977557	0.919501	1.01504	1.1132	0.851886	1.00642	0.987557	0.983905	1.00625	0.982765	0.966412	0.966412	0.992166	1.01487	0.989304	1.03372	0.994576	0.996755
	29.2684	0.970389	0.9689	0.949688	0.994291	0.946801	0.984471	0.958802	0.985864	1.00043	0.977204	0.98249	0.910437	0.978815	0.974408	1.01247	0.904826	0.917827	1.00922	0.987871	1.02844	0.967546	0.999174	0.965751	0.986497	0.998125	0.995212	0.9804	1.02095	1.04392	1.01369	0.994886	0.936443	1.01476	1.12798	0.947781	1.03004	0.997013	0.988707	0.982338	1.00025	0.963828	0.963828	1.01403	1.01974	0.994568	1.01463	0.996419	0.964468
	29.5207	0.936274	0.963286	0.948639	0.982888	0.962147	1.01082	0.974776	0.950724	1.02345	0.970073	0.969529	0.932165	0.963187	0.998206	1.01467	0.995491	0.94057	0.995331	1.00038	1.0185	0.953767	1.00773	0.984157	1.07506	0.981186	1.01788	0.979261	0.881188	1.06457	1.00285	0.997084	0.943696	1.05896	1.10205	0.999588	1.03121	1.00902	1.0149	0.999086	0.993694	0.953517	0.953517	1.04897	1.02201	0.992841	1.0516	1.00974	0.983455
	29.773	0.942507	0.980506	0.927819	0.972797	0.928793	0.988458	0.973634	0.951731	1.01042	0.97397	0.988772	0.942371	0.963546	1.01395	1.03664	1.03752	0.932604	1.00086	0.999243	1.0378	0.959945	1.02845	0.983011	1.07456	0.939704	0.981139	1.01748	0.914803	1.06982	0.97293	0.969677	0.944106	1.00856	1.14127	0.855821	1.05818	0.998885	1.02068	1.0093	0.99924	0.970008	0.970008	1.00164	1.04093	1.01229	1.03053	1.00677	0.993924
	30.0253	0.939947	0.956964	0.948229	1.00173	0.962538	0.978611	0.972652	0.964583	1.04768	0.997824	0.963804	0.893265	0.983703	0.967939	0.997975	0.928716	0.975773	1.00804	0.960625	1.05388	0.981404	1.03664	0.981085	1.12399	1.02295	0.996324	1.00541	0.96465	1.0404	0.966408	1.00626	0.918096	0.994972	1.10871	0.836532	1.01637	1.00436	1.01768	1.01504	0.975617	0.972437	0.972437	1.02267	1.04186	0.996517	1.02236	0.998222	0.979347
	30.2777	0.91491	0.962319	0.935836	0.992396	0.901453	0.98902	0.978661	0.960189	1.07654	0.9745	0.962019	0.923603	0.929496	1.00534	1.0187	1.06184	0.903631	1.0139	0.980558	1.0177	0.972444	0.99252	0.97349	1.04141	0.986647	0.975801	0.972242	0.975192	0.967908	0.973836	0.939088	0.945265	1.00546	1.09069	0.864843	1.00304	0.978775	1.01278	1.00505	0.979762	0.978922	0.978922	1.00728	1.03058	1.00809	1.01003	0.992022	0.981031
	30.53	0.937992	0.984711	0.953748	0.991684	0.974046	0.987423	0.951911	1.01469	1.06049	0.989773	1.02986	0.885573	0.954097	0.966187	1.02215	0.930773	0.863393	1.0368	0.988627	1.02994	1.00507	1.02584	0.963304	1.01316	0.981775	0.956968	0.966794	0.962903	1.10661	0.97424	0.99684	0.923313	1.03061	1.12113	0.961742	1.02822	0.998507	1.01222	1.00564	0.995271	0.967097	0.967097	1.03006	1.03197	0.995412	1.00761	1.00715	0.975072
	30.7823	0.952957	0.935103	0.934373	0.938451	0.949938	0.992631	0.945029	0.985113	1.06908	0.983592	0.978553	0.905691	0.951843	0.989734	0.946875	0.934022	0.891987	1.03367	1.0065	1.05232	0.966503	1.00974	0.961466	1.08922	0.973606	0.94528	0.976368	1.02967	1.06121	0.976719	0.992624	0.933389	0.982121	1.12548	1.00069	1.00834	1.00439	1.00827	1.01245	0.982057	0.979334	0.979334	1.0635	1.02946	1.00212	1.0174	1.00761	0.994853
	31.0346	0.907435	0.936618	0.914998	1.01531	0.932163	0.98335	0.965329	1.00049	1.06437	0.959451	0.941324	0.909538	0.988484	1.0182	1.0064	0.963056	1.00587	1.01496	0.996153	1.04203	0.970272	1.01947	0.976728	1.04509	0.990258	0.92341	0.980357	0.973344	1.08532	0.990768	1.01256	0.936442	1.0019	1.08422	0.836355	1.00402	1.00407	1.00428	1.00692	0.994413	0.958179	0.958179	1.00222	1.03099	1.01416	1.03472	1.00807	0.996077
	31.2869	0.917472	0.945194	0.97723	0.978621	0.946714	0.99682	0.994554	0.994997	1.05184	1.00857	0.976525	0.856542	0.98229	0.976849	1.02287	0.956764	0.917725	1.06006	0.985036	1.01167	0.98195	1.00204	0.958979	1.07639	0.958018	0.952335	0.97374	0.99154	1.07062	1.01124	1.02352	0.914386	0.962347	1.07242	0.986911	1.03907	1.01222	1.01136	1.02429	0.981628	0.955693	0.955693	1.0216	1.03284	1.01578	1.02843	1.01337	0.987998
	31.5392	0.869157	0.947776	0.893697	0.979479	0.931236	0.99499	0.950188	0.984782	1.02718	1.01456	0.971029	0.933986	0.949363	0.976955	1.0779	0.930955	0.911462	1.04884	1.00848	1.0335	0.991164	1.03783	0.966295	1.07923	0.998829	0.968608	1.02296	0.955019	1.02885	0.973616	1.01949	0.951741	1.01003	1.11926	0.991301	0.987659	1.01362	1.02355	1.01299	0.981455	0.964408	0.964408	1.00622	1.02118	1.01428	1.03813	1.01885	0.973283
	31.7915	0.945485	0.960183	0.956956	0.967954	0.919772	0.987406	0.954857	0.963634	1.05875	0.995538	1.00559	0.949241	0.956016	1.01271	0.976601	0.968365	0.927754	1.0508	0.98121	1.02384	0.97887	1.0391	0.975348	1.07413	1.01248	0.982888	0.980099	0.973195	1.12325	0.863735	0.978513	0.929631	0.970068	1.08537	0.889693	1.03542	0.991624	1.02203	1.00741	0.993002	0.960675	0.960675	1.0302	1.02901	1.02283	1.02507	1.00967	0.984852
	32.0439	0.957437	0.944103	0.896869	0.962364	0.916447	0.961699	0.946267	0.974576	1.0394	1.01686	0.963984	0.950685	0.923621	0.957619	1.05592	0.940281	0.929788	1.00953	1.01035	1.03931	0.978857	1.03192	0.994201	1.08402	1.02416	0.996534	0.976247	1.00341	1.0146	0.963171	0.980414	0.903618	0.999931	1.07241	0.952549	0.987927	1.00215	1.01264	0.991702	0.970735	0.98253	0.98253	1.01017	1.03772	1.00023	1.01938	1.00244	0.997845
	32.2962	0.925941	0.975747	0.907971	0.96382	0.914626	0.990957	0.973128	1.01241	1.03254	0.956889	1.00306	0.886116	0.980784	0.938234	0.987419	0.969501	0.90233	1.05274	1.01457	1.02937	0.991537	1.00895	0.985933	0.982761	0.978952	0.966004	1.01952	0.897849	1.11763	0.97606	0.981688	0.910179	0.958076	1.10199	0.957942	1.01102	0.983919	1.02795	0.993962	0.992835	0.967548	0.967548	0.993773	1.02505	1.01976	1.02323	0.971693	0.971058
	32.5485	0.930895	0.945869	0.920724	0.997304	0.947524	0.961867	0.978792	0.991928	1.01185	1.03376	0.979561	0.929685	0.995295	0.942393	0.990852	1.00194	0.884203	1.03174	1.00181	1.00248	0.99543	1.00003	0.993342	1.01752	0.995824	0.935476	1.00369	0.986307	1.02216	0.983448	0.989233	0.935035	1.02819	1.12604	0.985361	1.02525	1.00445	1.02683	1.00828	0.982931	0.968592	0.968592	1.01364	1.02111	1.04038	1.02474	0.992408	0.990211
	32.8008	0.957132	0.933217	0.910362	0.964532	0.952187	0.948392	0.982677	0.942408	1.02796	0.964087	0.984533	0.895061	0.985127	0.993309	0.960874	0.91719	0.948468	1.02121	1.02201	1.033	1.01541	1.06092	0.989191	1.04262	0.994337	0.966692	0.973583	0.999203	1.07345	0.981112	1.03901	0.916784	0.995523	1.04233	0.8325	1.02833	0.994241	1.0146	1.0081	0.988283	0.98082	0.98082	1.00473	1.01789	1.02958	1.01515	0.984306	0.986053
	33.0531	0.923679	0.933345	0.911078	0.95586	0.953423	0.978337	0.929628	0.947315	1.03753	1.02651	0.963232	0.846064	0.969747	0.998473	1.02593	0.95242	0.877369	1.09022	0.982396	1.03616	0.965012	1.02303	0.998602	0.975537	1.00704	0.930254	0.969068	0.965927	1.0373	0.950044	0.978524	0.926251	1.02195	1.13705	0.987876	1.03308	0.998366	1.02581	0.999176	0.98699	0.98008	0.98008	1.00543	1.02579	1.04852	1.02278	0.981139	0.981156
	33.3054	0.931542	0.968696	0.925611	1.00241	0.923406	0.97124	0.985048	0.970819	1.03297	1.02096	1.0004	0.889794	0.964746	1.0322	1.0025	0.955121	0.905556	1.04417	0.996999	1.03311	0.948119	1.05895	0.946869	1.00136	1.00591	0.945311	0.940991	0.975451	1.00594	0.941164	0.995024	0.943026	0.961999	1.12077	0.852176	1.01632	1.00837	1.03769	1.00863	0.990412	0.979046	0.979046	0.991757	1.02984	1.04301	1.03028	0.990213	0.998371
	33.5577	0.947681	0.932381	0.938166	0.948528	0.95461	1.01043	0.996028	0.952285	1.03717	1.01461	0.947703	0.88247	0.969636	0.993787	1.04834	1.01105	0.949706	1.07439	1.02546	1.04558	0.962832	1.04802	0.987668	1.03034	1.03142	0.951851	0.964275	1.01351	1.03242	0.958392	1.01431	0.928565	0.985482	1.12769	0.942322	1.02334	0.987762	1.00677	0.994083	0.9881	0.98436	0.98436	0.996728	1.03744	1.04917	1.02611	0.979073	0.985887
	33.8101	0.935854	0.956938	0.915662	0.962064	0.939595	1.00673	1.01886	0.953414	1.03168	1.02813	1.01073	0.944341	0.972447	0.965836	0.874101	0.963598	0.888638	1.03917	1.03797	1.02912	0.951599	1.04258	0.980442	1.02201	1.00234	0.927674	0.959939	1.01607	1.0494	0.939335	1.02102	0.935434	0.998179	1.06207	0.920049	1.02537	0.980251	1.03806	1.02292	1.01027	0.966822	0.966822	1.00737	1.03612	1.02233	1.0401	1.00945	1.00205
	34.0624	0.938953	0.962598	0.935636	0.96698	0.934193	0.990395	0.994779	0.974934	1.03104	0.983979	1.0085	0.909424	0.955075	1.01868	0.98314	0.959129	1.03998	1.07915	1.01777	1.05779	0.994308	1.02498	0.968726	1.04697	0.958586	0.985213	0.99758	0.989042	1.09008	0.978123	0.994828	1.01392	0.988294	1.10029	0.986671	0.996426	0.993133	1.01591	1.02313	0.970633	0.973551	0.973551	0.995792	1.03433	1.03921	1.04301	0.993139	1.02568
	34.3147	0.934393	0.979714	0.918521	0.990214	0.923778	0.973263	0.96554	0.993709	1.03799	0.969628	0.988733	0.940508	0.976078	0.968361	1.01158	0.934524	0.880615	1.05302	1.02689	0.995483	1.01165	1.0604	0.987663	1.00796	1.02171	0.983879	0.938147	0.941845	1.04454	0.949448	1.02048	0.925288	0.986629	1.04582	0.964823	1.0209	0.98691	1.01838	1.02199	0.980153	0.992431	0.992431	1.01192	1.04192	1.02818	1.03184	1.00462	1.00301
	34.567	0.951495	0.938619	0.89159	0.977502	0.950971	0.980654	0.957587	0.956715	0.988996	0.974649	1.0039	0.948864	0.928207	1.04457	1.02983	1.0069	0.966764	1.0747	0.998359	1.00418	0.974595	0.990823	0.961363	1.03132	1.00639	0.922998	0.954445	0.973378	1.07737	0.974645	0.971886	0.95731	0.985003	1.13955	0.933748	1.00527	0.983658	1.01146	1.02071	0.991063	0.980708	0.980708	0.997588	1.05204	1.05774	1.04835	1.00752	0.980221
	34.8193	0.960014	0.948628	0.902433	0.996061	0.938795	0.990763	0.975108	0.991477	1.01699	0.972378	0.992776	0.924639	0.970454	1.03403	0.958637	0.925816	0.918795	1.02117	1.00917	1.05298	0.961083	1.01328	0.947961	1.03726	0.998707	0.945701	0.97235	0.977453	1.1034	0.928865	1.00263	0.910983	0.981984	1.10008	0.98054	0.988838	0.987038	1.00547	1.02087	0.995558	0.991589	0.991589	1.0101	1.05951	1.03135	1.04148	1.01198	1.01733
	35.0716	0.953922	0.980027	0.973917	0.991197	0.936437	0.983581	0.99127	0.956596	1.08501	1.00114	1.05278	0.939211	0.988766	0.840219	0.981652	0.955005	0.960241	1.0714	0.999681	1.05285	0.943502	0.942166	0.949166	1.06101	0.937291	0.95275	0.9664	0.959988	1.03224	0.926352	0.967925	0.997096	0.937896	1.00813	0.939359	0.97377	0.996989	1.01612	1.02798	0.977888	0.992791	0.992791	0.999566	1.05189	1.02789	1.03352	1.01774	0.99947
	35.3239	0.963039	0.97934	0.907759	0.957273	0.919061	0.986865	0.957185	1.01592	1.03235	1.01333	1.00421	0.951611	0.940131	1.00912	1.0184	0.999393	0.90104	1.05233	1.00367	1.03843	0.982339	1.02747	0.915012	1.05208	0.988451	0.950474	0.990846	0.988121	1.00084	0.922153	1.02452	0.903509	1.00034	1.10298	0.939721	0.996272	0.997486	1.00771	1.0251	0.981248	0.989087	0.989087	1.00942	1.05065	1.01933	1.03597	1.00344	1.02386
	35.5763	0.94548	0.952082	0.881299	1.0044	0.955014	0.948033	0.960853	0.951057	0.980859	0.99704	1.01075	0.965922	1.02758	0.890657	1.01764	1.02185	0.856851	1.01328	1.02822	1.01145	0.937788	1.04395	0.935576	1.02066	0.974619	0.900315	0.972327	0.983272	1.04159	0.974267	0.989967	0.945694	0.994455	1.0734	0.981631	0.996563	0.978771	1.01822	0.988849	0.988475	0.973023	0.973023	0.994513	1.05466	1.03229	1.04229	1.00722	0.996742
	35.8286	0.917981	0.999328	0.915744	0.966518	0.938654	0.974257	0.979742	0.989702	1.0183	0.952703	0.959778	0.880036	0.973512	0.999669	0.972479	0.920136	0.941131	1.04759	1.00738	1.03745	0.972535	1.05383	0.942045	1.06497	0.976906	0.932667	0.955481	0.923234	1.05769	0.929898	0.977999	0.948319	0.965991	1.02005	1.0223	1.01341	0.99044	1.0258	0.999366	0.984602	0.982056	0.982056	0.99508	1.05494	1.00436	1.02506	1.01371	1.03041
	36.0809	0.94266	0.968611	0.928229	0.965817	0.970769	0.973224	0.965649	0.98607	1.05057	0.972288	1.01594	0.921113	0.949275	0.901701	0.969938	1.03812	0.882491	1.00338	1.02571	1.03626	0.951302	1.02449	0.924757	1.06944	1.01614	0.911842	0.952648	0.951187	1.05521	0.955056	0.952233	0.916609	0.987429	1.00821	0.956986	1.01376	0.996906	0.999019	1.0076	1.00618	0.97424	0.97424	0.981681	1.07343	1.00104	1.02263	1.01623	1.02184
	36.3332	0.913111	0.979468	0.872956	0.970259	0.964856	0.967207	0.990942	0.963591	1.06634	1.00021	1.00942	0.934027	0.880348	1.00545	1.06387	0.998218	0.999286	1.03738	1.03101	1.02422	1.00415	1.06172	0.937405	1.04027	1.0071	0.89408	0.954333	0.952704	1.04952	0.938846	0.976654	0.937862	0.997594	1.13918	0.969861	1.05302	0.994908	0.986702	1.00779	0.978815	0.982745	0.982745	1.02146	1.06497	0.978286	1.04252	1.01368	1.01382
	36.5855	0.968283	1.00483	0.885286	0.975791	0.922472	0.974431	0.973448	0.953951	1.07387	1.00329	1.03096	0.982334	0.990299	1.02677	1.02435	0.979252	0.900097	1.06513	1.04032	1.01748	0.977382	0.999354	0.967638	1.05778	0.977752	0.925074	0.995439	0.946837	1.05323	0.957586	0.944412	0.90173	0.970111	1.00993	0.946026	1.01626	0.991603	1.02013	1.00699	0.996286	0.972468	0.972468	1.00412	1.03603	1.01981	1.02889	1.01533	0.998952
	36.8378	0.980397	0.956791	0.923691	1.03221	0.914794	0.952325	0.985	0.990785	1.01423	0.972607	1.0128	0.971878	0.970592	1.00478	0.980365	1.0172	0.921077	1.03307	1.01901	1.02557	0.972371	1.07202	0.971612	1.04443	1.01363	0.902541	0.98507	0.948116	1.05983	0.95676	0.968576	0.9326	0.987845	1.11062	0.943857	1.00647	1.00824	1.05164	1.01358	1.00217	0.98686	0.98686	1.00985	1.04371	1.01555	1.04328	1.01743	1.00263
	37.0901	0.957208	0.946103	0.90601	0.999735	0.966147	0.965384	0.990292	0.976621	1.02788	0.98014	1.03353	0.930617	0.975675	1.05536	1.03579	1.03618	0.849371	1.0379	1.03129	1.04168	0.972925	1.03585	0.958941	1.05723	1.01625	0.947657	0.940882	0.982302	1.05861	0.968483	0.95354	0.908065	0.976696	0.968334	0.989311	0.980982	0.98314	1.04221	1.01358	0.995172	0.964909	0.964909	1.00287	1.03977	0.999358	1.05275	1.02881	0.972279
	37.3424	0.973862	0.99151	0.886026	0.997615	0.94645	0.976585	0.992196	1.01553	1.0502	0.97535	1.00186	0.924332	0.95374	0.941754	1.05039	1.04194	0.872204	1.0535	1.02709	1.02769	0.979101	1.05379	0.980785	1.02296	1.00546	0.938613	0.959947	0.952309	1.09603	0.970344	0.961855	0.891876	0.950342	1.00702	0.94533	0.991218	1.0109	1.00394	1.00168	0.974685	0.967237	0.967237	0.984748	1.02752	1.01307	1.04771	1.00783	1.02194
	37.5948	0.945551	0.920695	0.895059	1.01363	0.942154	0.999614	1.01698	0.996388	1.04982	0.98906	1.01606	0.925032	0.935254	1.00619	0.892845	0.994861	1.07357	1.04817	1.01444	1.00522	0.967123	1.0528	0.941356	1.07957	1.01718	0.922321	1.00003	0.972954	1.04628	0.964778	0.983253	1.01334	0.955941	1.00462	1.02075	0.995882	0.966084	1.01644	0.994887	0.986548	0.965234	0.965234	1.00053	1.03193	1.03707	1.02914	1.01499	1.01788
	37.8471	0.947131	0.97378	0.917238	1.01279	0.962223	1.00345	0.978637	0.977771	1.00779	1.01646	0.991995	0.924388	0.964544	1.00035	0.873106	1.07519	1.00998	1.00112	0.993574	1.0265	0.951593	1.06703	0.941708	1.08172	0.999629	0.900786	0.996216	0.979236	1.10755	0.958059	0.96622	1.01758	0.946701	1.04973	0.965058	0.97809	0.949255	1.03418	0.987832	0.976861	0.980385	0.980385	0.995082	1.02516	1.03372	1.02141	1.03298	1.01622
	38.0994	0.944091	0.968674	0.870103	1.00397	0.908094	1.01293	0.985929	1.0157	1.07328	0.981985	1.04391	0.939124	0.943922	0.892806	0.925363	1.03489	0.956869	1.07211	1.0025	1.02071	0.992437	1.02559	0.983527	1.0906	1.0183	0.878161	0.982632	0.937061	1.03055	0.953719	0.966688	1.02391	1.01668	1.0388	0.9604	1.00356	0.986198	1.01784	0.985905	0.99502	0.969492	0.969492	0.982301	1.02902	1.0317	1.02132	1.00849	1.01295
	38.3517	0.979449	0.966452	0.898776	1.00242	0.925662	1.01336	0.967102	0.974811	1.04765	1.0445	0.982438	0.971538	0.977284	0.835722	0.923697	1.04959	0.925848	1.05504	1.0258	0.993239	0.996934	1.01021	0.951235	1.03687	0.987613	0.936316	0.960581	0.916678	1.07322	0.957884	0.949902	0.994354	0.901365	1.03882	0.957434	0.977174	0.988462	1.02555	1.01161	0.993611	0.978276	0.978276	0.972003	1.0267	1.02396	1.01302	1.01382	1.0165
	38.604	0.942509	0.968128	0.901004	0.990801	0.952338	1.022	0.999252	1.00713	1.01782	1.0017	1.02293	0.928347	0.957224	0.875867	0.89122	1.0393	0.992816	1.02907	0.995875	1.02896	1.0172	0.992391	0.947529	1.05667	1.01404	0.981952	0.941618	0.944044	1.04744	0.93613	0.957403	1.00924	0.951621	1.05214	0.977406	0.955065	0.98268	1.01485	1.01427	1.00659	0.982911	0.982911	0.981976	1.02869	1.01145	1.00543	1.00106	1.01753
	38.8563	0.966933	1.01851	0.938117	0.963165	0.908299	1.00546	1.01057	1.0229	1.02001	1.02318	1.01079	0.934663	0.932306	1.02878	0.832613	0.985321	0.949619	1.04558	1.01713	1.00365	0.996751	1.03917	0.957569	1.09133	0.975755	0.936471	0.933028	0.974446	1.01613	0.980082	0.977891	1.02346	0.939212	1.12246	0.969387	1.01788	0.971079	1.02758	1.00731	1.01029	0.999355	0.999355	0.992884	1.03466	1.00268	1.00946	1.01655	1.03034
	39.1086	0.968284	0.986455	0.941023	1.0069	0.94413	1.01811	0.983627	0.994038	0.988534	0.983256	1.00634	0.974615	0.922794	0.904571	1.1087	1.0567	0.889756	1.05633	0.994168	1.02493	0.965984	1.04787	0.989754	1.03192	1.00937	0.893261	0.98601	0.911085	1.06836	0.98849	0.919052	0.919629	1.01448	1.05835	0.983281	1.00677	0.988329	1.02041	1.02041	1.00673	0.998193	0.998193	0.989604	1.04043	1.01662	1.00913	1.01017	1.00181
	39.361	0.915411	0.992249	0.941237	0.986378	0.961716	1.00047	0.966837	1.00615	1.05455	1.00222	1.03298	0.917569	0.911325	1.07319	1.07901	1.01596	0.963559	1.03131	1.00683	1.04393	0.980491	1.00679	0.988825	1.04014	1.03478	0.904012	0.976396	0.956773	1.0867	0.953867	0.992565	0.924934	0.91374	1.06549	0.918927	0.995944	0.967634	1.01376	1.00096	1.0251	0.979272	0.979272	0.991311	1.01644	1.01138	1.02139	1.01586	1.01411
	39.6133	0.960659	0.948992	0.960459	0.962654	0.964354	0.951229	0.996741	0.961691	0.976912	0.959292	0.983887	0.915076	0.968943	0.931265	0.898596	1.01779	0.985946	1.0581	1.01699	1.02886	0.987272	1.04193	0.948507	1.06938	1.00662	0.879067	0.997399	0.984956	1.05122	1.02303	0.964866	0.98587	0.976665	1.03227	0.977262	0.988404	0.977836	1.01291	1.00926	1.00337	0.985841	0.985841	1.01862	1.00876	0.994394	1.02098	1.01677	1.02036
	39.8656	0.939863	0.993917	0.87817	0.971871	0.940838	0.989674	0.99271	1.01235	1.03973	0.998356	1.04833	0.956851	0.897289	0.896321	1.08146	1.08075	0.971276	1.03695	0.995285	1.0608	0.99485	1.03024	0.951943	1.0408	0.978174	0.902059	0.952581	0.955936	1.02945	0.963854	1.01884	0.921488	0.968638	1.00517	0.968633	0.975297	0.963443	1.0271	1.02167	1.02058	0.987995	0.987995	1.00503	1.02244	0.968884	1.02244	1.02773	1.04045
	40.1179	0.922766	0.968988	0.90357	0.977847	0.92077	0.989453	0.986706	1.01517	1.03625	0.982151	1.00087	0.960087	0.946407	0.949945	0.90328	1.0852	0.962547	1.06929	1.01591	1.03157	0.983837	0.968125	0.942806	1.10215	1.04794	0.866576	0.979546	0.962139	1.04573	0.96905	0.992865	0.909735	0.976407	1.0576	0.966258	0.982696	0.953229	1.02	0.993253	1.02563	0.998375	0.998375	0.998282	1.02448	1.00579	1.01765	1.01861	0.995944
	40.3702	0.91471	0.973447	0.971493	0.964535	0.939728	0.992977	1.0177	1.01593	1.04271	0.987417	1.01803	0.984163	0.901624	0.888139	0.929319	1.02089	0.948059	1.02689	1.01664	1.04564	0.983519	0.9797	1.00905	1.0359	1.03301	0.929448	1.01033	0.948853	1.03248	0.996145	1.00501	0.914605	0.970042	1.04589	0.928439	0.97418	0.976897	1.0158	1.00138	0.996767	0.977083	0.977083	1.01163	1.02832	0.985559	1.01298	1.02035	1.02247
	40.6225	0.950582	0.958359	0.926468	0.969283	0.919948	0.996405	0.978583	1.02238	1.04377	1.02265	1.0432	0.947887	0.898477	0.844552	1.05068	1.01973	0.945256	1.05217	0.987543	1.06093	0.955163	1.01864	0.968709	1.01513	1.00361	0.879584	0.974534	0.975034	1.07519	0.991953	0.965853	0.997137	0.957385	1.00656	0.946962	0.989437	0.963655	1.01832	1.00117	1.00842	0.975159	0.975159	1.012	1.02053	0.984693	0.998651	1.02045	1.02046
	40.8748	0.958504	0.988566	0.903884	1.00755	0.914653	0.936636	0.980595	1.00086	1.05208	0.994028	1.00924	0.931905	0.900451	0.990831	0.934707	1.04797	0.923194	1.06138	0.98797	1.01973	0.955694	1.04806	1.00223	1.06373	1.00684	0.907161	0.953048	1.0215	1.09731	0.994188	0.95809	1.02352	0.941592	1.05792	0.938042	1.00406	0.975403	1.00898	1.0052	1.01063	0.979545	0.979545	1.00469	1.01643	0.990086	0.99947	1.03125	1.03241
	41.1272	0.948478	0.978149	0.903311	0.976611	0.962941	0.982062	0.996075	1.00567	1.03362	0.990235	1.02177	0.95837	0.961574	0.901179	0.881944	1.01855	0.904985	1.07097	0.996908	1.03245	0.984826	1.0066	0.981776	1.04343	0.960543	0.900588	0.976774	0.947746	1.09069	0.984009	0.948429	1.02624	0.998294	1.05874	0.941381	0.967597	0.976937	1.01588	0.997412	1.00266	0.979342	0.979342	1.00873	1.02048	0.992025	1.00147	1.01753	1.01138
	41.3795	0.941972	0.963554	0.895143	0.977036	0.938255	0.990277	0.998046	1.02697	1.01597	0.985883	1.02542	0.949828	0.883239	1.01928	0.993435	1.03196	0.934355	1.04197	0.990115	1.05435	1.00706	0.98549	0.997859	1.05562	1.08266	0.925552	0.986513	0.940062	1.04236	0.982956	0.995682	0.951433	0.987876	1.03694	0.923592	0.990198	0.96084	1.00197	1.00129	1.01541	0.986927	0.986927	1.03872	1.00074	0.969836	0.998726	1.02989	1.01864
	41.6318	0.953824	0.98316	0.931001	0.955068	0.954958	0.993026	1.01582	1.01447	1.02374	1.01426	0.958966	0.930507	0.923135	1.01328	0.890628	1.07814	0.945284	1.05161	1.00345	1.0647	0.937766	0.993476	0.979972	1.10784	0.97142	0.916899	0.956878	0.917783	1.09211	0.975806	0.918262	1.02182	0.948003	1.05186	0.944581	0.956821	0.974232	1.0221	1.00865	1.01267	0.964012	0.964012	1.02571	1.01477	0.9737	0.992326	1.01646	1.01791
	41.8841	0.911138	0.99235	0.928804	0.984984	0.925586	0.957986	1.00146	1.00653	0.963469	0.977163	0.996326	0.956604	0.930324	0.919872	0.882469	1.04796	0.955597	1.03829	0.994988	1.01389	0.939915	0.977622	0.97164	1.08937	0.978386	0.925236	0.991861	0.963563	1.07671	0.949691	0.999016	1.01261	0.933023	1.05329	0.922963	0.965216	0.97199	1.01512	1.01195	0.993346	0.953195	0.953195	1.01631	1.01927	0.988257	0.994372	1.03761	1.00339
	42.1364	0.966235	0.991151	0.943661	0.980214	0.9106	0.984236	0.994366	1.03188	0.954754	0.999857	1.02003	0.917753	0.893518	0.996557	0.947892	1.11721	0.95438	1.04403	0.99159	1.04497	0.915836	1.02961	0.931678	1.07945	0.988189	0.890103	0.977281	0.960119	1.05767	0.980773	0.967811	0.973717	0.982367	1.0879	0.911102	0.985711	0.953926	1.02046	1.01047	0.99952	0.979566	0.979566	1.01898	1.02482	0.953317	0.994072	1.04088	1.012
	42.3887	0.911496	0.956078	0.923381	0.979393	0.943763	1.0049	1.01875	1.03168	0.997712	0.987328	1.03483	0.948394	0.912657	0.909809	0.856588	1.02953	0.87084	1.04854	0.977741	1.0431	0.980878	1.0637	0.993806	1.0514	1.01224	0.911029	0.998126	0.955544	1.11671	0.986683	0.968588	1.00464	0.955896	1.02891	0.969178	1.01051	0.943721	1.01523	1.01527	1.00574	0.968269	0.968269	1.00273	1.01415	1.01093	0.978092	1.023	0.998966
	42.641	0.930581	0.989541	0.901041	0.999951	0.91981	0.999114	1.0076	1.02545	1.02113	1.0259	1.00234	0.978843	0.937337	0.942791	0.91477	1.08356	0.878599	1.01614	0.986214	1.02907	0.937496	1.02614	0.949431	1.12482	1.0108	0.917776	0.974224	0.954017	1.10844	0.95776	0.966264	0.997354	0.946664	1.07457	0.917009	0.984061	0.951473	1.00775	0.999462	0.993895	0.961693	0.961693	0.996535	1.00802	1.01061	0.981786	1.02849	1.01365
	42.8934	0.948055	0.973435	0.948464	1.00899	0.925535	0.997556	1.00159	1.01679	0.993534	1.02379	1.02515	0.91756	0.941083	0.981238	0.88458	0.985968	0.871393	1.05032	0.976659	1.06286	0.951071	1.01439	1.03703	1.0841	0.937787	0.90115	0.966555	0.956963	1.06699	0.965198	0.947541	0.906361	0.923716	1.06627	0.931912	0.989388	0.955526	1.0182	1.02278	0.996042	0.963397	0.963397	1.00501	1.01697	1.0156	0.972553	1.01762	0.99332
	43.1457	0.983803	0.976761	0.926826	0.964503	0.945875	0.993313	0.999008	1.02454	1.03015	0.991803	1.00312	0.942727	0.901953	1.04788	0.922407	1.06174	0.86189	1.02111	1.00809	1.00318	0.947401	0.968798	0.967816	1.05056	1.00709	0.891315	0.987326	0.917149	1.02586	0.918259	0.978725	0.993902	0.949296	1.07612	0.96656	0.985524	0.955623	1.00559	0.993839	1.00682	0.964784	0.964784	1.0028	0.997547	0.980766	0.960849	1.04802	0.981494
	43.398	0.948911	0.946413	0.952839	1.01844	0.941082	0.971045	0.956016	0.990912	1.04221	0.998052	1.03663	0.963139	0.907671	0.882144	0.983056	1.00771	0.907418	1.00406	1.01266	1.02301	0.957671	0.976337	1.01284	1.05359	0.99792	0.889983	0.982182	0.96523	1.08753	0.969852	0.94766	0.99697	0.952772	1.02838	0.931135	1.00284	0.971822	1.00477	1.01368	0.993961	0.970713	0.970713	1.00736	1.01827	0.975376	0.985804	1.03087	1.0141
	43.6503	0.953404	0.930032	0.939141	1.00937	0.948905	1.01388	1.00926	0.992029	1.00363	1.00029	1.02877	0.910501	0.891499	0.916324	0.917234	1.02276	0.910125	1.03557	0.979671	1.06352	0.93842	1.00364	1.01247	1.0617	0.98675	0.884399	1.0032	0.911793	1.05948	0.946266	1.01567	0.999717	0.932259	1.04227	0.950613	0.962653	0.968044	1.01385	1.01636	0.998569	0.966258	0.966258	1.00132	1.0204	1.01766	0.984305	1.03664	1.00149
	43.9026	0.953672	0.91836	0.93019	1.01696	0.96621	0.958008	1.01069	1.0009	1.06222	0.991162	1.03908	0.892804	0.962199	1.02643	0.902533	1.00978	0.906979	1.0046	0.992471	1.0095	0.958962	0.963158	1.01184	1.08989	1.02465	0.910092	0.973681	0.919474	1.00394	0.93988	0.951246	1.00667	0.954472	1.06264	0.97222	0.986836	0.975898	1.01738	1.01789	0.986437	0.959817	0.959817	0.979415	1.01477	1.01592	0.986848	1.03259	1.00213
	44.1549	0.921521	0.959012	0.924394	0.993307	0.964789	0.956025	1.03165	0.994074	0.976289	0.983932	1.04736	0.953937	0.945993	0.972755	0.973901	1.05598	0.920241	1.00722	0.991373	1.01619	0.942492	0.949774	1.00131	1.05202	1.00146	0.919276	0.965378	0.969717	1.03266	0.911725	0.960578	0.978954	0.931658	1.02023	0.92839	0.980889	0.980162	1.02048	1.01226	0.981474	0.963467	0.963467	0.978343	1.01115	1.00434	0.972737	1.03593	0.983806
	44.4072	0.961065	0.980017	0.896827	1.00143	0.945239	0.952011	0.987054	0.986376	1.01924	0.966186	1.00779	0.915924	0.940451	1.02028	0.933402	0.99798	0.949043	0.9747	0.975221	1.02248	0.909751	1.0028	1.02205	1.03272	0.982876	0.941264	0.973206	0.942537	1.01362	0.953262	0.941972	0.993813	0.958829	1.04291	0.932749	0.957257	0.960164	1.01639	1.01638	0.998562	0.964304	0.964304	0.996492	1.00413	0.990072	0.965934	1.04043	0.971956
	44.6596	0.921867	0.982014	0.924345	1.02202	0.968078	0.994656	1.00581	1.00518	1.04836	0.973888	1.01006	0.944637	0.881389	1.01131	0.976023	0.971798	0.919132	0.993347	0.97087	1.02776	0.916728	0.973147	0.98095	1.06407	1.01472	0.876565	0.969572	0.980265	1.00649	0.923294	0.98669	0.900445	0.958894	1.10096	0.916685	1.00706	0.970149	1.0206	1.01108	0.981576	0.971994	0.971994	0.988245	0.98253	1.01239	0.956629	1.03603	0.995883
	44.9119	0.944786	0.995581	0.953097	0.994849	0.915307	0.994416	1.01833	0.950346	1.00456	0.982725	1.01426	0.927194	0.907142	0.925616	0.977411	1.12145	0.877386	0.992336	0.970668	1.01268	0.980456	1.00194	0.990385	1.06168	0.98986	0.930331	0.992423	0.884153	1.06742	0.917615	0.967128	1.00002	0.953104	1.04356	0.876675	0.960395	0.974951	1.05088	1.03777	0.99566	0.963005	0.963005	1.00957	1.01901	0.989493	0.98698	1.0306	0.985202
	45.1642	0.957819	0.958102	0.962136	1.0006	0.972506	0.974863	0.993043	0.986317	0.970843	0.983994	1.06268	0.889752	0.935612	0.869072	0.932738	1.05928	0.947848	1.00616	0.981707	1.04314	0.930155	0.984371	1.01729	1.0384	0.994127	0.96437	0.97584	0.93049	1.03115	0.906847	0.953533	0.987159	0.92716	1.04553	0.962415	0.984078	0.974192	1.0254	1.03691	0.984735	0.952637	0.952637	0.989649	1.0233	1.00449	0.984009	1.03975	0.970983
	45.4165	0.9244	0.968262	0.947766	0.978662	0.926427	0.995881	1.01661	1.00726	1.03778	0.99759	1.00101	0.926261	0.929256	0.898363	0.946945	0.979604	0.910499	1.03103	0.989055	0.998969	0.984535	0.9633	0.958551	1.1517	1.00919	0.961371	0.936519	0.909749	1.03121	0.923837	0.903988	1.0208	0.955293	1.12854	0.889337	1.00434	0.989202	1.02738	1.0126	0.999381	0.95941	0.95941	1.01413	1.00873	1.00375	0.963188	1.02725	0.991022
	45.6688	0.941602	0.98651	0.940534	1.02613	0.934305	0.962266	0.979521	0.986194	1.03627	0.959153	1.00982	0.959343	0.994783	0.869664	0.913905	0.981971	0.932539	0.960002	0.991945	0.990108	0.958582	0.994038	1.00747	1.06463	1.0029	0.93259	0.961177	0.893521	1.01746	0.920971	0.937361	1.00438	0.880813	1.08834	0.915309	0.967736	0.967137	1.02327	1.01694	0.991701	0.954577	0.954577	1.00973	1.00863	0.981758	0.967818	1.0316	0.976485
	45.9211	0.924519	0.982465	0.917793	1.02734	0.939684	0.974195	0.989456	0.988609	1.00977	0.989331	0.964867	0.891595	0.924734	0.889844	0.926059	0.93759	0.883731	1.00276	0.980132	1.00605	0.914997	1.02025	1.01216	1.0634	1.04632	0.943377	0.943792	0.899984	0.975718	0.902666	0.973011	1.02281	1.01252	1.08258	0.961005	0.999799	0.98753	1.02543	1.03384	0.982922	0.960629	0.960629	0.978615	1.01257	1.01458	0.98129	1.03413	0.996109
	46.1734	0.925181	0.917393	0.909313	1.02659	0.941728	0.983736	1.00188	0.986595	1.01442	0.968407	1.01736	0.897181	0.905374	0.944545	0.910709	1.02169	0.971082	0.981248	0.990702	1.03653	0.950776	1.0138	0.974838	1.04347	1.02438	0.955403	0.981288	0.860194	1.02609	0.899062	0.954568	1.0144	0.93991	1.04561	0.977602	1.00176	0.98541	1.01497	1.03757	0.967449	0.958008	0.958008	1.01624	0.996328	0.991969	0.980479	1.03569	0.98475
	46.4258	0.958861	0.943952	0.930835	1.03955	0.948654	0.971642	1.00773	0.993176	1.02065	0.989542	0.977166	0.922716	0.943548	0.902445	0.92091	0.98614	0.945121	0.964409	0.988944	1.04097	0.950572	1.02278	1.0244	1.01548	1.04699	0.929804	0.958804	0.867907	1.14456	0.960332	0.904133	0.909297	0.895929	1.08455	0.940596	1.00411	0.963578	1.00982	1.0386	0.979356	0.934849	0.934849	1.01359	1.01821	1.00454	0.967763	1.03337	0.971216
	46.6781	0.903955	0.917618	0.937786	0.960376	0.949083	1.00225	0.973836	0.995112	1.00664	0.991302	1.05115	0.910726	0.939988	0.934028	0.964451	0.936269	0.8952	0.976264	0.985403	1.03414	0.967227	0.976861	0.980568	1.05329	1.02036	0.891067	0.97956	0.881629	1.01626	0.913249	0.970753	1.0108	0.95118	1.06109	0.938098	1.01838	0.984977	0.997471	1.02839	0.993553	0.938084	0.938084	0.974021	1.01136	0.984683	0.964481	1.05647	0.988366
	46.9304	0.917718	0.973144	0.926499	0.98864	0.932998	0.969522	1.00755	1.01824	0.975417	0.957571	1.00462	0.922408	0.910337	0.873997	1.05262	0.984921	0.907671	0.998442	0.980967	1.04781	0.946298	1.0007	1.04672	1.05541	1.0339	0.958869	0.977722	0.892407	1.03561	0.960593	0.939612	1.01639	0.953138	1.07207	0.940411	0.963423	0.991564	1.01881	1.02533	0.969422	0.920661	0.920661	1.02306	1.00448	1.01204	0.962574	1.03283	0.995606
	47.1827	0.926307	0.919128	0.904359	1.00958	0.926408	0.941513	1.00377	0.983226	1.0549	0.969316	0.998723	0.844219	0.93518	0.898192	0.989717	0.91842	0.883563	0.968369	0.989012	1.02898	0.955576	0.980849	1.02271	1.10245	1.02613	0.906356	0.95371	0.916195	1.05615	0.910016	0.988723	1.01761	1.02984	1.0773	0.917924	0.960487	1.01134	1.02463	1.03042	0.97287	0.925617	0.925617	0.998181	1.00203	0.997407	0.946361	1.0393	0.977819
	47.435	0.905179	0.928459	0.905341	0.998729	0.933476	0.990496	1.00495	1.01001	1.00367	0.998271	1.01119	0.862352	0.932115	0.898871	0.94404	1.03795	0.999752	0.979657	0.96803	1.04346	0.924132	0.99129	1.00669	1.03824	0.999526	0.947187	0.974205	0.997426	0.981753	0.914094	0.891032	1.00547	1.04364	1.06033	0.948078	1.01225	0.975086	1.02974	1.03418	0.985068	0.908547	0.908547	1.02431	1.01137	1.02125	0.947326	1.04425	0.977897
	47.6873	0.922648	0.928625	0.936217	0.98905	0.944954	0.964789	0.97243	1.00389	0.98206	0.983848	0.980455	0.877691	0.949871	0.903925	0.944864	1.06611	1.06576	0.962249	0.996316	1.04707	0.894779	0.951331	1.00625	1.12298	1.00575	0.918319	0.947416	0.99623	1.03873	0.915441	0.958148	0.998976	0.990525	1.04953	0.974176	1.00648	0.984956	1.00924	1.02272	0.985407	0.915138	0.915138	1.02718	1.03224	1.01909	0.962025	1.03452	0.988042
	47.9396	0.931249	0.970168	0.96133	1.00338	0.922201	0.972661	1.01676	1.0123	1.03008	0.943183	1.00157	0.975178	0.915027	0.913846	0.968598	1.00493	1.00501	1.01798	0.986638	1.05799	0.913686	0.980119	0.977218	1.05966	1.01194	0.906751	0.972394	0.990842	1.03369	0.926306	0.932629	1.02351	1.02047	1.03602	0.91577	0.994253	0.973871	1.00266	1.00727	0.991175	0.92185	0.92185	1.01106	1.00628	1.0238	0.955351	1.0313	0.994257
	48.1919	0.933725	0.96372	0.952516	1.04706	0.960033	0.986982	1.01665	1.00879	1.02982	0.981689	1.02693	0.921883	0.934917	0.899619	0.951757	1.09492	1.01923	0.971459	0.962386	1.02601	0.920389	0.990653	0.98446	1.07644	1.02426	0.934735	0.96618	0.984446	1.04261	0.899401	0.949236	1.01279	1.00639	1.07417	0.944741	1.00623	0.967197	1.0132	1.04027	0.989442	0.916704	0.916704	0.985937	1.00708	1.00903	0.951459	1.04053	0.989832
	48.4443	0.882262	0.92756	0.942314	1.02101	0.968775	1.01156	0.991403	0.999368	0.999786	1.03129	1.01163	0.882925	0.913461	0.921834	0.959319	0.995653	1.11516	0.993824	0.987451	1.02632	0.915286	0.961567	1.01724	1.09313	1.00958	0.912609	0.96422	0.982895	1.11044	0.898458	0.935066	1.05319	1.10955	1.08142	0.943366	1.00821	0.974376	1.02752	1.02714	0.983014	0.926584	0.926584	1.01017	0.993901	1.0108	0.963157	1.04174	0.995781
	48.6966	0.913698	0.944685	0.935191	1.0132	0.971289	0.991302	1.00969	0.977568	0.984851	0.986548	1.00992	0.910038	0.938589	0.930033	0.942067	1.04558	0.998708	0.989742	0.965061	1.02952	0.956552	1.00098	1.01655	1.08703	0.983263	0.959282	0.969156	0.96883	1.0438	0.871661	0.972639	1.01529	0.914996	1.11144	0.894151	0.99102	0.985215	1.02605	1.02946	1.01855	0.906716	0.906716	0.998347	0.991274	0.984478	0.967475	1.03421	0.984762
	48.9489	0.959312	0.947012	0.925816	1.04092	0.910043	0.971918	0.986949	0.981965	1.02673	0.991742	1.03753	0.866169	0.92749	0.941796	1.00268	1.02032	1.01617	0.986636	0.99261	1.04027	0.94292	0.970876	0.975139	1.13289	1.01098	0.893959	0.954117	0.983842	1.04959	0.863774	0.930444	0.920965	1.02224	1.06371	0.935618	1.00073	0.983099	1.01225	1.02308	1.01067	0.92617	0.92617	1.00209	0.988086	1.01674	0.983382	1.03704	0.986292
	49.2012	0.934593	0.926657	0.94111	1.01494	0.977534	0.984657	0.999392	0.969656	1.00668	0.958528	1.01632	0.919601	0.950392	0.989241	0.957564	1.0475	0.957047	1.00854	0.989114	1.03746	0.943316	1.01355	0.993709	1.08743	1.03486	0.951071	0.949529	1.00731	0.98764	0.895758	0.907199	1.01218	1.01741	1.05851	0.944268	0.991054	0.97537	1.02235	1.01064	1.01137	0.914402	0.914402	1.04314	0.993124	1.00185	0.980565	1.02604	0.995731
	49.4535	0.922744	0.9249	0.959056	1.04947	0.956534	0.975396	1.00885	1.02547	1.00029	0.978753	1.02944	0.888946	0.968392	0.949487	0.999093	1.09126	1.04777	1.02737	0.98934	1.03538	0.935737	0.992368	0.983829	1.04826	1.05309	0.901928	0.973087	1.04	1.00552	0.984416	0.881084	1.00796	0.913708	1.05594	0.935316	0.984236	0.978861	1.02237	1.01755	1.01095	0.927937	0.927937	1.01569	0.99171	0.986393	0.98062	1.02121	0.989826
	49.7058	0.910647	0.93727	0.92118	1.05115	0.903265	0.958552	0.980595	0.989245	1.00073	0.991442	1.01673	0.93052	0.913106	0.908706	0.981574	0.942922	0.960518	1.02499	0.963673	1.03121	0.924581	0.939571	0.993183	1.06077	0.99131	0.896201	0.964522	0.900494	1.07302	1.00773	0.890851	0.998177	0.89189	1.07269	0.888615	1.01186	0.962252	1.01334	1.02731	1.00253	0.914139	0.914139	1.02975	1.0008	0.996665	0.978494	1.02539	0.977185
	49.9581	0.912445	0.941879	0.954753	1.02117	0.927724	1.0148	1.02992	1.02733	0.982422	1.00816	0.987465	0.883285	0.935787	0.936702	0.999173	1.03604	0.943613	1.03849	0.987736	1.04303	0.943395	0.940379	1.00844	1.04338	1.03706	0.928801	0.991271	1.00129	1.03475	1.02589	0.960575	1.02034	0.950312	1.09507	0.955272	0.968675	0.951179	1.00572	1.02292	1.00194	0.931777	0.931777	0.999653	0.998449	0.994051	0.972644	1.02154	1.00997
	50.2105	0.881748	0.97574	0.998913	1.04174	0.907704	0.976992	1.00219	0.99523	1.0105	1.01863	0.997838	0.910771	0.923699	0.923227	0.937898	0.99699	0.991018	0.987665	0.983984	1.0187	0.946092	1.02241	0.997196	1.09635	1.03007	0.978745	0.989551	0.972812	1.02935	0.862127	0.927562	1.01778	0.930718	1.06689	0.90829	0.996781	0.969962	1.01457	1.02306	1.0126	0.916649	0.916649	1.01844	0.98232	1.01738	0.977936	0.995148	0.960207
	50.4628	0.923074	0.958235	0.926758	1.01891	0.941093	0.985036	1.0615	1.00023	0.978124	0.960551	1.02351	0.928293	0.914301	0.95631	0.895097	0.986086	0.986966	1.02276	0.986005	1.00661	0.925544	0.987814	0.989397	1.09898	0.983014	0.878588	0.987708	1.01973	1.04007	0.983454	0.998671	0.940773	1.05949	1.08965	0.94859	0.975478	0.957663	1.01825	1.0051	1.01333	0.915952	0.915952	1.00383	0.984844	1.02457	0.975145	1.00927	0.98167
	50.7151	0.909672	0.964493	0.936888	0.989807	0.932282	0.987832	0.997383	0.989144	0.968737	0.97979	1.05907	1.01005	0.956919	0.932621	1.00132	1.0311	0.999804	1.03046	0.972744	0.992052	0.937295	1.01621	0.983077	0.988416	1.07412	0.889473	1.01122	0.999675	0.983648	0.985107	0.941181	0.998682	0.980317	1.06239	0.930614	1.00413	0.959541	1.01164	1.02713	1.0307	0.915748	0.915748	1.05616	0.998232	1.00585	0.954909	1.01276	0.982409
	50.9674	0.931554	0.946804	0.955526	0.99876	0.921568	1.01163	0.995055	0.962502	1.02368	1.01824	0.985199	0.947561	0.91454	0.937984	0.988528	0.968164	1.06799	0.98037	0.995418	1.03531	0.92046	1.00617	0.988478	1.09372	1.02497	0.886474	1.00029	0.975577	1.04098	0.963855	0.918664	0.945713	0.972309	1.08727	0.87923	0.987463	0.969747	1.03074	1.00586	1.01628	0.921897	0.921897	1.03662	0.993082	0.99555	0.960962	1.01639	1.00154
	51.2197	0.957734	0.935473	0.943284	0.998664	0.933433	0.981913	1.00177	0.990072	1.03242	0.974333	1.00654	0.94457	0.852323	0.884234	1.01734	0.974107	0.992578	1.01131	0.968684	1.02562	0.925235	1.01729	0.982223	1.06161	1.03078	0.887479	1.0257	0.959951	1.03081	0.97898	0.931494	1.01464	1.00421	1.09751	0.942415	0.963122	0.969398	0.994426	1.02252	1.02366	0.915774	0.915774	1.03802	1.00334	0.994952	0.961243	1.03258	0.987147
	51.472	0.955809	0.927656	0.970645	1.03729	0.949445	0.971626	0.987555	0.997213	0.995589	0.990283	1.01938	0.973434	0.924308	0.890929	1.03418	0.958021	0.952927	0.995976	0.976453	1.01373	0.962109	0.990223	0.998173	1.07795	1.03425	0.906439	0.98381	1.02306	1.02567	0.96777	0.933908	0.942328	1.07024	1.04749	0.868385	0.99125	0.952894	1.01722	1.03293	1.01091	0.898732	0.898732	1.04583	0.986119	0.992328	0.97946	1.02218	0.968863
	51.7243	0.928529	0.927598	0.912328	1.07441	0.938778	0.970272	0.976438	0.94814	1.00401	0.982174	1.03213	0.948084	0.93109	0.894019	1.02572	0.994735	0.938391	0.983006	0.967437	1.03139	0.940648	1.02285	1.03775	1.07253	1.05206	0.913903	0.940558	0.970971	1.06055	0.990443	0.94524	0.930745	0.980715	1.09361	0.918124	0.984204	0.955678	1.00992	1.03117	1.03657	0.911868	0.911868	1.03109	1.0005	1.02048	0.964578	1.0117	0.980676
	51.9767	0.951791	0.968826	0.944215	0.996496	0.980483	0.992414	0.994474	1.01235	0.991755	0.971314	1.03692	0.956531	0.87093	0.928309	0.881789	1.07953	0.9872	0.984584	0.976706	1.04169	0.963067	0.975731	0.978762	1.09064	1.06462	0.899055	1.01113	0.990789	1.05166	0.96978	0.926771	0.965949	1.00582	1.04165	0.943516	0.975266	0.972237	1.01535	1.00689	1.01395	0.900386	0.900386	1.03436	0.997806	1.01143	0.95735	1.01506	0.985143
	52.229	0.94727	0.942757	0.949991	1.02488	0.95292	0.964751	0.989309	0.939322	0.976837	0.973151	1.00348	0.873609	0.930431	0.927946	0.980202	1.01858	0.938407	0.984383	0.969227	1.0148	0.96602	1.01354	0.970223	1.05194	1.01516	0.89858	1.03789	1.03319	1.13404	0.965862	0.993311	0.935338	1.01299	1.07921	0.89867	0.971049	0.966029	1.01338	1.01415	1.0215	0.905542	0.905542	1.01017	0.999625	1.01552	0.961204	1.01248	0.962524
	52.4813	0.949196	0.957611	0.929296	1.00723	0.930006	0.963172	0.985533	0.959493	0.980565	0.987262	1.00321	0.895586	0.917935	0.926438	1.06117	0.986817	0.896846	0.964429	0.995558	0.988751	0.961992	0.999669	0.998683	1.11146	1.00854	0.880916	0.966528	0.982768	1.06888	0.950999	0.915839	0.950152	1.02942	1.06293	0.934721	0.987931	0.950304	1.02279	1.02444	1.05077	0.902966	0.902966	1.04666	0.992842	0.988783	0.950638	1.02606	0.962689
	52.7336	0.920727	0.916534	0.931933	1.03577	0.945844	0.960891	1.0009	0.963421	1.02624	1.01988	0.983714	0.921698	0.91714	0.967342	1.04101	1.01256	0.929804	0.966704	0.964795	1.02982	0.988959	1.01994	0.992307	1.04687	1.04171	0.908895	0.937187	0.975191	1.01605	0.975945	0.863107	0.969394	1.02472	1.07995	0.931453	1.00168	0.958868	1.00081	1.01465	1.02726	0.901746	0.901746	1.04872	0.984527	0.984806	0.947382	1.03386	0.982871
	52.9859	0.936896	0.926224	0.930625	1.02468	0.965004	0.994122	0.990307	0.972007	0.983037	0.991121	0.990681	0.975953	0.889651	0.938043	1.00373	0.952454	0.89235	0.968907	0.980656	1.02662	0.97164	1.01479	1.03025	1.02739	1.05365	0.898027	0.970482	1.00637	1.0342	0.959762	0.923476	0.952646	1.02745	1.07474	0.911579	0.995156	0.964547	1.01719	1.01851	1.02406	0.904	0.904	1.03785	0.994447	1.02597	0.946849	1.03016	0.980181
	53.2382	0.918427	0.949894	0.951464	1.06129	0.920643	0.95187	0.997419	0.962467	1.02182	0.965184	1.01896	0.918778	0.907899	0.922873	1.06619	1.01104	0.897822	0.951188	0.991175	1.01422	0.989461	0.981966	1.0096	1.02498	1.0327	0.916047	0.951193	0.986206	1.04658	0.934363	0.913689	0.956582	1.02725	1.06924	0.864983	0.978969	0.950995	0.989536	1.00312	1.02561	0.90271	0.90271	1.03804	0.988203	0.998997	0.928212	1.03844	0.991071
	53.4905	0.915893	0.915858	0.924537	1.03727	0.911353	0.986091	1.01109	0.991801	1.04134	1.00265	1.001	0.957948	0.886794	0.988136	1.0131	1.02647	1.03222	0.973735	0.97742	1.03537	1.00029	0.979665	1.00589	1.0157	1.07025	0.909383	0.995336	0.980021	1.0251	0.975804	0.965579	0.944252	1.05627	1.05555	0.923939	0.966553	0.948922	1.0094	1.03404	1.02991	0.902302	0.902302	1.02305	0.982284	0.981653	0.940537	1.01736	0.977939
	53.7429	0.920556	0.953906	0.949936	1.0444	0.938595	0.945944	0.993321	0.988884	1.03523	0.971413	1.03596	0.940082	0.886238	0.974067	1.0839	1.05141	1.02478	0.943719	0.969148	1.03204	1.01215	0.991605	0.987082	1.00824	1.01808	0.884369	0.994373	0.998705	1.08148	0.97251	0.884537	1.01959	1.01605	1.07944	0.929436	0.983873	0.953419	1.03022	1.01594	1.03296	0.900996	0.900996	1.0239	1.00024	0.998866	0.954636	1.03582	0.968325
	53.9952	0.913231	0.959342	0.937249	1.04311	0.942123	0.982886	0.995984	0.99535	1.01774	0.961656	1.02118	0.950355	0.933469	0.978325	0.970382	1.10796	0.881727	0.939533	0.964547	1.02184	0.989037	0.980937	0.972946	1.05638	1.02547	0.882376	1.00931	0.948437	1.04935	0.933472	0.932727	0.955042	1.02079	1.08303	0.932824	0.978672	0.96606	1.01741	1.0149	1.01607	0.911776	0.911776	1.04129	0.987406	0.993899	0.939432	1.02002	0.963128
	54.2475	0.957062	0.927597	0.935346	1.03618	0.928862	0.986442	0.977562	1.01514	1.00791	1.02201	1.01563	0.941897	0.872031	0.928043	1.01066	1.01894	1.03954	0.953034	0.978209	1.04008	0.963131	0.984189	0.998988	1.10658	1.01681	0.920028	0.997908	0.944533	1.11362	0.976358	0.907288	1.03363	1.01684	1.02985	0.909601	0.955693	0.957085	1.00309	1.01179	1.02768	0.911497	0.911497	1.01734	0.975262	0.969682	0.937918	1.01989	0.977484
	54.4998	0.945438	0.936616	0.940958	1.04997	0.898946	0.957719	1.01999	0.979625	1.00251	0.967794	1.0208	0.928961	0.866493	0.928135	1.02961	1.05596	0.913131	0.953735	0.980836	1.02743	0.938727	0.932292	1.01059	1.03268	1.03005	0.917916	0.960659	0.9506	1.0832	0.963486	0.884728	0.980756	1.04932	1.04768	1.02553	0.979495	0.971478	1.03035	1.01193	1.01375	0.926533	0.926533	1.02078	1.01272	1.01952	0.933441	1.01281	0.950971
	54.7521	0.917401	0.968656	0.92941	1.04762	0.913931	0.953394	1.00395	0.960917	1.02701	0.972331	1.00875	0.913728	0.898154	0.936135	0.888238	1.02874	1.03588	0.92627	0.960904	1.01224	0.990728	1.03044	1.03529	1.03893	1.07421	0.893876	0.985309	0.962083	1.06081	0.953798	0.883131	0.938962	1.01906	1.05025	0.907996	0.989381	0.962303	1.0314	1.02992	1.00512	0.928913	0.928913	1.03082	0.986232	0.99255	0.927477	1.01456	0.973351
	55.0044	0.970728	0.952177	0.937834	1.09494	0.918326	0.939607	0.992817	0.968165	1.01238	0.963741	1.00762	0.967543	0.884039	0.936963	1.06418	1.03657	0.922648	0.952545	0.988595	1.03595	0.981931	0.99908	0.970529	1.08175	1.02374	0.922115	1.02603	0.96712	1.02687	1.01143	0.959508	0.965945	0.982867	1.04902	0.895566	1.00347	0.978949	1.02484	1.02339	1.0116	0.923777	0.923777	1.03918	1.00004	0.998151	0.959832	0.994354	0.961844
	55.2567	0.954076	0.889953	0.884304	1.0731	0.945111	0.970798	0.987614	0.984139	0.951569	0.957716	1.02012	0.948317	0.851295	0.936805	1.0004	1.00286	1.08254	0.914918	0.98378	1.01085	0.938894	0.98805	1.00517	1.03818	1.05398	0.898211	0.984647	0.927234	1.06404	0.992717	0.926909	0.958144	0.98994	1.03012	0.886403	1.01475	0.983452	1.02662	1.02412	1.01385	0.90806	0.90806	1.01518	0.985435	0.990589	0.945997	1.01784	0.968863
	55.509	0.893724	0.940444	0.976284	1.02539	0.904823	0.97577	0.991835	1.00035	1.01528	0.966652	0.990245	0.92393	0.826195	0.922711	0.878722	1.03216	0.870668	0.944967	0.956877	1.00808	0.940624	0.977092	0.994258	1.11337	1.03462	0.951235	0.987736	0.945412	1.02077	0.971597	0.995892	0.941007	1.00123	1.09037	0.86189	0.949985	0.978247	1.00135	1.02575	1.02474	0.940862	0.940862	1.02919	0.98954	0.956404	0.948442	1.01171	0.969623
	55.7614	0.943552	0.942893	0.968113	1.05271	0.961605	0.958107	1.00939	0.975658	0.960985	0.991405	1.01789	0.924903	0.875887	0.932963	0.881473	1.04107	0.943371	0.941017	0.970686	1.02625	0.964369	0.996801	1.0261	1.11681	1.0435	0.940708	1.00866	0.928158	1.03185	0.943574	0.955451	1.04805	0.972403	1.09734	0.896189	0.973358	0.961193	1.03272	1.0395	1.01853	0.927468	0.927468	1.02743	1.00413	0.984368	0.951913	1.00396	0.971621
	56.0137	0.935403	0.934549	0.901678	1.06018	0.932415	0.935994	0.976237	0.988003	0.983243	1.01299	0.991645	0.945667	0.830643	0.95638	1.05085	1.12161	0.943127	0.949996	0.963821	1.01216	0.978698	1.01726	0.994124	1.11745	1.00295	0.903977	1.00868	0.89734	1.12819	0.904017	0.935968	0.936898	0.957534	1.0799	0.938235	0.99825	0.973453	1.01732	1.01384	1.03459	0.932435	0.932435	1.03306	0.988132	0.97175	0.924635	1.00939	0.955467
	56.266	0.944637	0.916573	0.943185	1.03904	0.929807	0.937639	1.00877	0.98979	0.980495	0.948445	1.00881	0.93088	0.865336	0.961794	1.01684	1.06593	0.916822	0.944367	0.962043	1.00415	0.981737	0.940687	1.01445	1.10614	1.06497	0.863804	0.983577	0.930919	1.0411	0.890372	0.954	1.03085	0.956289	1.05883	0.876452	0.988318	0.97369	1.01827	1.01454	1.03744	0.940996	0.940996	1.03975	1.00352	1.00287	0.941088	1.00451	0.940216
	56.5183	0.953309	0.922012	0.921032	1.07273	0.92491	0.971356	0.997604	1.00684	0.975979	0.971948	1.03729	0.939307	0.855823	0.956738	1.09037	1.00797	0.933795	0.986039	0.959392	0.981851	0.956122	0.991588	1.01295	1.07174	1.03385	0.88673	0.980238	0.941995	1.08113	0.930709	0.932904	1.01776	0.982029	1.05842	0.903003	0.976912	0.976691	1.01188	1.01547	1.02846	0.938088	0.938088	1.0326	0.989817	0.988718	0.948955	1.01075	0.926078
	56.7706	0.91079	0.886518	0.915313	1.06308	0.927509	0.969509	1.04297	0.993524	0.972098	0.994129	1.02648	0.941402	0.988081	0.99171	1.04442	1.09373	0.909947	0.981835	0.958935	0.985878	0.997105	0.973997	1.00957	1.04232	0.984782	0.906783	0.988265	0.960514	0.991405	0.91606	0.997888	1.04292	1.00663	1.0894	0.950832	0.967465	0.971169	1.00697	1.01901	1.00835	0.918869	0.918869	1.01441	1.00391	0.970055	0.943344	0.991953	0.950835
	57.0229	0.929023	0.921011	0.922881	1.05916	0.943323	0.97798	1.01151	0.998159	0.975875	0.962004	1.01208	0.963324	0.808154	0.925193	1.02489	1.08862	1.00782	0.964229	0.964206	1.03529	0.95511	1.00594	0.993549	0.987758	1.07996	0.874996	0.994801	0.941603	1.08004	0.892564	0.947243	1.03578	1.00991	1.07047	0.89354	0.968108	0.965808	1.01939	0.99139	1.03096	0.923324	0.923324	1.02722	1.01096	0.964176	0.950308	0.99418	0.939617
	57.2752	0.939781	0.935077	0.929453	1.07925	0.92613	0.989487	0.974755	0.985454	0.942645	0.963072	1.06118	0.906865	0.967153	0.998541	1.0735	1.06227	0.89969	0.95755	0.987239	1.03616	0.941209	0.973897	1.01444	0.995012	1.04754	0.914017	0.972047	0.969513	1.08584	0.898263	0.915804	1.04385	1.04798	1.08308	0.937152	1.00267	0.977565	1.00176	1.02179	1.01876	0.905547	0.905547	1.02378	1.01653	0.961451	0.959601	1.00332	0.930155
	57.5276	0.916784	0.939172	0.940095	1.03234	0.938885	0.938769	1.00778	1.03905	0.979117	0.951854	1.01195	0.985755	0.955964	0.972792	1.00854	1.05799	0.935811	0.948157	0.967785	1.04257	0.986071	0.939195	1.02162	1.06412	1.07376	0.912401	0.972877	1.002	1.03038	0.930152	0.964799	1.02016	1.0393	1.08192	0.92388	0.990133	0.97042	0.993486	1.01409	1.03017	0.909795	0.909795	0.998982	1.01472	0.961628	0.9456	0.992416	0.945678
	57.7799	0.94736	0.91435	0.912041	1.06198	0.934165	0.981691	1.00859	0.955155	0.962133	0.968415	0.993964	0.930311	0.817174	0.946181	1.06856	1.09112	0.930633	0.968235	0.974068	1.05247	0.994898	0.982031	0.979899	1.02993	1.05072	0.945155	1.01464	0.957477	1.06586	0.90895	0.866979	1.01722	0.958985	1.09801	0.964236	0.995108	0.963394	1.00453	1.02923	1.03968	0.912608	0.912608	1.05209	1.00308	0.948614	0.95232	0.998528	0.928998
	58.0322	0.934124	0.904404	0.922644	1.03692	0.961144	0.915954	0.993103	0.971701	0.985857	0.969977	1.05103	0.941206	0.856505	0.97431	1.10802	1.07184	0.937395	0.956956	0.963527	1.00794	0.966437	1.00009	1.0026	1.09937	1.03573	0.929743	0.98975	0.92592	1.11045	0.884046	0.955652	1.01619	1.01101	1.1006	0.953208	0.994154	0.979651	1.00078	1.02168	1.02502	0.933737	0.933737	1.0317	1.01955	0.959363	0.936673	0.992895	0.925743
	58.2845	0.93839	0.941207	0.916382	1.07049	0.941802	0.951738	0.999122	0.988462	1.00196	0.990546	1.03646	0.934779	0.883032	0.919315	1.05237	1.13136	0.966142	0.970274	0.968603	1.02253	1.00194	0.91467	1.02814	1.03661	1.04437	0.885409	0.965421	0.963963	1.02243	0.900757	0.925588	1.06048	0.981978	1.08173	0.933539	0.981382	0.966211	1.00177	1.01063	1.014	0.943577	0.943577	1.02238	1.01923	0.985832	0.961981	0.979079	0.9232
	58.5368	0.931013	0.918914	0.922808	1.03898	0.951772	0.956336	1.00575	1.01193	1.00597	0.951073	1.02557	0.880471	0.829208	0.968816	1.03435	1.06547	0.945049	0.992108	0.98351	1.03128	0.95481	0.984041	1.02887	1.14742	1.04848	0.896788	0.976793	0.973714	1.09502	0.893223	0.920307	1.03707	0.963497	1.09659	0.88271	0.989873	0.96562	1.01019	1.00534	1.03921	0.930177	0.930177	1.03899	1.0105	0.944989	0.95348	0.984305	0.922869
	58.7891	0.970624	0.914944	0.913745	1.06428	0.904159	0.960874	0.992294	1.00065	0.964236	0.976942	1.03393	0.921498	0.965985	0.914045	1.01849	1.06824	0.938753	1.02919	0.950875	1.02463	1.01219	1.00901	0.963187	1.08699	1.03775	0.951069	0.975411	0.982969	1.08254	0.854222	0.958128	1.05766	0.990262	1.05065	0.960836	0.974692	0.9795	1.00235	1.01513	1.04231	0.93161	0.93161	1.00308	1.02087	0.9657	0.953576	0.981541	0.956552
	59.0414	0.93473	0.938092	0.957227	1.05856	0.957096	0.947725	1.0101	1.02279	1.00749	0.974692	1.01413	0.912188	0.883891	0.99232	0.897215	1.07321	0.973628	0.928764	0.978457	1.00561	0.96866	1.03138	1.00387	1.07401	1.05546	0.931883	0.958487	0.937545	1.09392	0.901324	0.908266	1.04453	0.996939	1.0466	0.932159	0.982907	0.9824	0.988527	1.01474	1.02841	0.916943	0.916943	1.01213	0.987433	0.958377	0.942	0.977677	0.929472
	59.2938	0.92588	0.957057	0.950532	1.08271	0.975648	0.941557	1.00517	0.968592	0.940881	1.03809	1.03459	0.898283	0.945339	1.01881	1.00629	1.15629	0.963115	1.02516	0.97478	1.04001	0.955983	0.963276	1.00668	1.09685	1.07201	0.917364	0.999696	0.955426	1.08028	0.874486	1.05817	1.05912	0.982484	1.1073	0.891883	1.02115	0.989262	1.03617	0.996579	1.05107	0.921951	0.921951	0.998567	1.00164	0.956078	0.952447	0.966885	0.93385
	59.5461	0.932723	0.925292	0.946102	1.11094	0.945258	0.935778	1.01044	0.960359	0.974887	0.972559	1.00266	0.864192	0.819034	0.921922	0.917973	1.1358	0.939209	1.03005	0.974097	1.03809	0.964241	0.982688	1.01954	1.05894	1.06701	0.931849	0.968031	0.944715	1.05511	0.880834	0.920702	1.02	0.951589	1.08314	0.898165	1.026	0.976716	1.00823	1.00881	1.03312	0.919292	0.919292	1.01025	1.00508	0.97532	0.949513	0.967459	0.928127
	59.7984	0.96547	0.95018	0.871182	1.05833	0.951203	0.966944	1.00091	0.989184	0.914728	0.992989	1.03215	0.919715	0.809217	0.994811	0.980224	1.04886	0.95261	1.02629	0.970369	1.02447	0.92284	1.00637	0.996262	1.12628	1.067	0.912253	0.985346	0.996274	1.07224	0.854246	0.89277	1.01794	0.960392	1.09068	0.885416	1.04104	0.96169	1.02774	1.00373	1.02718	0.938928	0.938928	1.02008	1.0171	0.985749	0.956062	0.981432	0.9453
	60.0507	0.930324	0.923116	0.932791	1.04206	0.916276	0.959249	1.04121	1.00816	0.95681	1.00441	1.01624	0.883492	0.980366	0.985909	1.03528	1.06552	0.914937	1.01093	0.980222	1.04232	0.970117	0.963567	1.01936	1.05569	1.03451	0.95743	0.977062	0.938108	1.05902	0.896237	0.919231	1.01712	0.961313	1.08003	0.893611	0.979053	0.965615	0.993062	1.01419	1.03688	0.942521	0.942521	1.02633	0.998365	0.981422	0.974004	0.993016	0.957438
	60.303	0.938842	0.945641	0.915221	1.03956	0.948139	0.946262	1.01276	0.978546	0.966222	1.04745	1.02569	0.916586	0.957476	0.961631	0.938686	1.06424	0.916152	1.01004	0.966729	1.02449	0.950472	1.00339	0.984327	1.13895	1.04783	0.93618	0.968081	0.964209	1.09362	0.875368	0.906629	1.03541	0.989614	1.04755	0.881693	0.956868	0.966931	1.00681	1.0219	1.04492	0.939708	0.939708	1.01924	1.00192	0.994383	0.970315	0.978345	0.920976
	60.5553	0.933824	0.914525	0.936398	1.04244	0.97449	0.960849	1.03142	1.00896	0.918007	0.98454	1.02236	1.01302	0.988932	0.928814	1.00538	1.08146	0.8984	1.00306	0.974911	1.03899	1.00141	1.01693	0.992144	1.07537	1.04721	0.928608	1.00117	0.904281	0.982986	0.888471	0.946011	1.01135	1.005	1.03765	0.872971	1.01521	0.956084	1.01972	1.01427	1.04104	0.944854	0.944854	1.02368	0.997758	0.977449	0.950881	0.97458	0.937089
	60.8076	0.953231	0.937739	0.893134	1.06192	0.952549	0.949573	1.00349	0.991721	0.957264	0.96997	0.991712	0.915766	0.984095	0.979815	0.86615	1.06123	0.916097	1.01601	0.969806	1.04216	0.987803	0.995995	0.974301	1.08772	1.02244	0.944507	1.00443	0.864917	1.06295	0.96633	0.929239	1.05005	1.02212	1.11676	0.944861	0.996176	0.979736	1.01041	1.01503	1.04748	0.941265	0.941265	1.01121	0.986924	1.00272	0.942775	0.963317	0.937916
	61.06	0.942325	0.925538	0.949701	1.04527	0.983299	0.922015	0.98407	1.0066	0.968714	1.01214	1.00766	0.838556	0.834791	0.987734	0.959249	1.04051	0.954384	1.01748	0.967377	1.04168	1.02074	0.967749	0.991448	1.03587	1.00881	0.925632	0.977386	0.958435	1.03317	1.01734	0.915074	1.01524	0.972983	1.13325	0.882068	0.981777	0.967704	1.01236	1.02061	1.05162	0.938459	0.938459	1.03513	0.992146	0.97925	0.947594	0.959508	0.944303
	61.3123	0.94834	0.922485	0.949805	1.03844	0.923059	0.93503	1.01105	0.994957	0.983373	1.0035	1.00486	0.877328	1.03569	0.9681	0.99	1.08733	0.907631	1.0351	0.969809	1.06647	1.00146	0.970783	1.00419	1.08186	1.03322	0.953657	0.995805	0.884174	1.05789	0.867674	0.938026	0.998283	0.992412	1.08803	0.884135	1.02404	0.974681	1.0292	1.03472	1.05978	0.923764	0.923764	1.03483	1.0193	0.976348	0.942643	0.965875	0.930476
	61.5646	0.886765	0.912064	0.93397	1.05074	0.960996	0.951604	1.03371	1.02321	1.00069	0.998114	1.04729	0.869386	0.874097	0.888702	0.911546	1.0789	0.9213	0.998951	0.992933	1.06793	0.996237	0.955232	1.00419	1.08459	1.02905	0.957359	1.00917	0.913257	1.12422	1.04207	0.926801	0.958278	0.961983	1.07396	0.907617	1.02389	0.965678	1.02388	1.00743	1.04944	0.95724	0.95724	1.00457	1.00589	0.969855	0.968805	0.961721	0.9339
	61.8169	0.896302	0.911294	0.909084	1.06425	0.978115	0.954238	1.00476	1.02371	0.955496	0.987023	1.01828	0.883816	0.9371	0.943716	0.969488	1.07585	0.893484	1.00635	0.970252	1.06962	1.01202	0.994921	0.973393	1.03429	1.00513	0.987669	0.973217	0.89206	1.05703	1.00917	1.03205	1.01849	0.970344	1.1168	0.862632	1.00999	0.973174	1.01417	1.00859	1.053	0.93758	0.93758	1.02653	1.00377	0.981082	0.958495	0.976256	0.937787
	62.0692	0.892782	0.919353	0.923811	1.04279	0.935306	0.939988	0.99642	1.0126	0.935311	1.00823	1.02556	0.870863	0.839139	0.992022	0.974887	1.04329	0.869193	0.994311	0.98477	1.05387	0.982872	1.03877	1.03108	1.06979	0.986565	1.00914	1.01058	0.912919	1.02558	0.869224	0.969502	1.00121	0.968441	1.14191	0.923019	1.00581	0.988237	1.02446	1.01418	1.03811	0.947726	0.947726	1.03902	1.0112	0.983543	0.94616	0.968504	0.921309
	62.3215	0.885852	0.935634	0.942255	1.03974	0.943032	0.986329	1.00622	0.984532	0.99618	1.01439	1.02535	0.849559	0.983222	0.921512	0.868461	1.06185	1.00626	0.965875	0.966846	1.05716	1.00343	1.01357	0.994568	0.999701	1.05388	0.967425	1.03923	0.950409	1.06076	0.878011	0.926512	1.02277	0.94909	1.11116	0.902467	0.996682	0.984208	1.00725	1.02235	1.05383	0.937833	0.937833	1.03307	1.00047	0.949239	0.941993	0.967993	0.920002
	62.5738	0.90005	0.885211	0.936175	1.0612	0.949582	0.95281	1.02994	0.967188	0.955731	0.981074	1.01503	0.950098	0.817805	0.987484	1.03003	1.08093	1.00119	1.0132	0.980432	1.04844	0.984375	0.989767	0.983306	1.08757	1.02885	0.997769	1.01605	1.03178	1.0397	0.973138	0.946162	1.03055	0.977699	1.04987	0.846216	0.993724	0.968531	1.01324	1.01177	1.04005	0.946895	0.946895	1.02552	1.01063	0.969037	0.942051	0.981677	0.938626
[truncated: 15 more columns]

## Sheet: Figure 2b
	Volume before	Volume after sucrose
	0.292 Osm/kg (in microns^3)	0.543 Osm/kg (in microns^3)
Cell1	1433	1152
Cell2	1173	935
Cell3	1237	981
Cell4	1230	929
Cell5	1886	1364
Cell6	876	804
Cell7	1598	1047
Cell8	1284	1071
Cell9	1547	1209
Cell10	1581	1327

## Sheet: Figure 2d
	0.292 Osm/kg	0.543 Osm/kg
Cell1	0.07	0.141
Cell2	0.07	0.121
Cell3	0.069	0.129
Cell4	0.068	0.117
Cell5	0.081	0.162
Cell6	0.052	0.108
Cell7	0.063	0.13
Cell8	0.06	0.127
Cell9	0.066	0.132
Cell10	0.073	0.149
Cell11	0.057	0.113
Cell12	0.065	0.145
Cell13	0.07	0.134
Cell14	0.075	0.137
Cell15	0.06	0.107
Cell16	0.059	0.113
Cell17	0.054	0.112
Cell18	0.072	0.151
Cell19	0.055	0.082
Cell20	0.05	0.097
Cell21	0.075	0.133
Cell22	0.072	0.151
Cell23	0.074	0.149
Cell24	0.055	0.113
Cell25	0.061	0.139
Cell26	0.057	0.098
Cell27	0.059	0.119
Cell28	0.056	0.11
Cell29	0.059	0.102
Cell30	0.061	0.118
Cell31	0.075	0.152
Cell32	0.061	0.113
Cell33	0.064	0.108
Cell34	0.074	0.158
Cell35	0.056	0.096
Cell36	0.063	0.132
Cell37	0.09	0.185
Cell38	0.082	0.17
Cell39	0.07	0.141
Cell40	0.057	0.115
Cell41	0.069	0.143
Cell42	0.055	0.12
Cell43	0.082	0.178
Cell44	0.062	0.098
Cell45	0.064	0.1
Cell46	0.083	0.165
Cell47	0.06	0.122
Cell48	0.059	0.134
Cell49	0.05	0.104
Cell50	0.059	0.123
Cell51	0.061	0.13
Cell52	0.068	0.117
Cell53	0.063	0.105
Cell54	0.06	0.119
Cell55	0.06	0.108
Cell56	0.073	0.143
Cell57	0.063	0.091
Cell58	0.067	0.113
Cell59	0.062	0.12
Cell60	0.063	0.12
Cell61	0.061	0.132
Cell62	0.069	0.156
Cell63	0.07	0.119
Cell64	0.067	0.13
Cell65	0.064	0.112
Cell66	0.063	0.1
Cell67	0.061	0.108
Cell68	0.064	0.104
Cell69	0.072	0.115
Cell70	0.09	0.178
Cell71	0.07	0.1
Cell72	0.068	0.103
Cell73	0.082	0.096
Cell74	0.074	0.108
Cell75	0.066	0.092
Cell76	0.072	0.1
Cell77	0.081	0.112
Cell78	0.063	0.089
Cell79	0.061	0.084
Cell80	0.065	0.089
Cell81	0.069	0.098
Cell82	0.069	0.095
Cell83	0.077	0.091
Cell84	0.074	0.096
Cell85	0.079	0.085
Cell86	0.079	0.074
Cell87	0.053	0.11
Cell88	0.058	0.088
Cell89	0.057	0.088
Cell90	0.053	0.081
Cell91	0.058	0.099
Cell92	0.058	0.112
Cell93	0.062	0.104
Cell94	0.057	0.111
Cell95	0.062	0.083
Cell96	0.062	0.103
Cell97	0.065	0.122
Cell98	0.063	0.122
Cell99	0.059	0.087
Cell100	0.086	0.141
Cell101	0.052	0.098
Cell102	0.061	0.129
Cell103	0.079	0.147
Cell104	0.067	0.122
Cell105	0.071	0.124
Cell106	0.069	0.13
Cell107	0.076	0.124
Cell108	0.077	0.13
Cell109	0.099	0.161
Cell110	0.098	0.159
Cell111	0.075	0.136
Cell112	0.064	0.108
Cell113	0.062	0.106
Cell114	0.072	0.124
Cell115	0.057	0.103
Cell116	0.067	0.112
Cell117	0.079	0.144
Cell118	0.077	0.127
Cell119	0.06	0.107
Cell120	0.053	0.094
Cell121	0.062	0.106
Cell122	0.054	0.111
Cell123	0.056	0.105
Cell124	0.058	0.115
Cell125	0.066	0.138
Cell126	0.067	0.118
Cell127	0.08	0.142
Cell128	0.071	0.135
Cell129	0.081	0.141
Cell130	0.075	0.14
Cell131	0.061	0.092
Cell132	0.063	0.119
Cell133	0.052	0.103
Cell134	0.065	0.155
Cell135	0.058	0.117
Cell136	0.065	0.112
Cell137	0.057	0.1
Cell138	0.062	0.113
Cell139	0.06	0.112
Cell140	0.06	0.108
Cell141	0.067	0.116
Cell142	0.064	0.116
Cell143	0.065	0.126
Cell144	0.053	0.116
Cell145	0.058	0.103
Cell146	0.054	0.1
Cell147	0.064	0.107
Cell148	0.074	0.116
Cell149	0.079	0.137
Cell150	0.075	0.142
Cell151	0.048	0.083
Cell152	0.066	0.144
Cell153	0.057	0.131
Cell154	0.053	0.105
Cell155	0.056	0.106
Cell156	0.055	0.114
Cell157	0.047	0.11
Cell158	0.057	0.129
Cell159	0.05	0.113
Cell160	0.063	0.153
Cell161	0.058	0.135
Cell162	0.061	0.107
Cell163	0.072	0.151
Cell164	0.055	0.107
Cell165	0.056	0.122
Cell166	0.058	0.12
Cell167	0.072	0.151
Cell168	0.063	0.13
Cell169	0.06	0.124
Cell170	0.051	0.125
Cell171	0.056	0.122
Cell172	0.048	0.093
Cell173	0.055	0.12
Cell174	0.047	0.097
Cell175	0.045	0.099
Cell176	0.047	0.124
Cell177	0.063	0.137
Cell178	0.047	0.12
Cell179	0.08	0.153
Cell180	0.052	0.118
Cell181	0.047	0.107
Cell182	0.05	0.124
Cell183	0.058	0.091
Cell184	0.062	0.121
Cell185	0.06	0.135
Cell186	0.067	0.142
Cell187	0.061	0.134
Cell188	0.055	0.117
Cell189	0.06	0.14
Cell190	0.058	0.126
Cell191	0.067	0.147
Cell192	0.066	0.146
Cell193	0.067	0.14
Cell194	0.068	0.165
Cell195	0.07	0.166
Cell196	0.064	0.149
Cell197	0.048	0.117
Cell198	0.049	0.122
Cell199	0.058	0.141
Cell200	0.055	0.11
Cell201	0.05	0.098
Cell202	0.071	0.126
Cell203	0.075	0.115
Cell204	0.057	0.098
Cell205	0.069	0.124
Cell206	0.069	0.12
Cell207	0.065	0.094
Cell208	0.081	0.11
Cell209	0.056	0.1
Cell210	0.055	0.079
Cell211	0.058	0.099
Cell212	0.064	0.109
Cell213	0.049	0.072
Cell214	0.073	0.112
Cell215	0.051	0.084
Cell216	0.065	0.113
Cell217	0.057	0.081
Cell218	0.063	0.099
Cell219	0.06	0.096
Cell220	0.053	0.081
Cell221	0.05	0.081
Cell222	0.048	0.078
Cell223	0.055	0.091
Cell224	0.071	0.104
Cell225	0.072	0.087
Cell226	0.058	0.064
Cell227	0.06	0.087
Cell228	0.046	0.086
Cell229	0.053	0.098
Cell230	0.059	0.098
Cell231	0.062	0.106
Cell232	0.061	0.104
Cell233	0.053	0.095
Cell234	0.066	0.109
Cell235	0.057	0.112
Cell236	0.073	0.114
Cell237	0.058	0.09
Cell238	0.053	0.091
Cell239	0.049	0.083
Cell240	0.084	0.127
Cell241	0.062	0.109
Cell242	0.056	0.083
Cell243	0.053	0.091
Cell244	0.078	0.129
Cell245	0.05	0.076
Cell246	0.051	0.079
Cell247	0.067	0.089
Cell248	0.078	0.129
Cell249	0.058	0.096
Cell250	0.056	0.083
Cell251	0.058	0.096
Cell252	0.059	0.069
Cell253	0.05	0.076
Cell254	0.066	0.099
Cell255	0.071	0.121
Cell256	0.073	0.127
Cell257	0.07	0.085
Cell258	0.059	0.1
Cell259	0.1	0.148
Cell260	0.062	0.098
Cell261	0.061	0.103
Cell262	0.064	0.103
Cell263	0.065	0.11
Cell264	0.089	0.146
Cell265	0.087	0.121
Cell266	0.061	0.101
Cell267	0.057	0.094
Cell268	0.074	0.12
Cell269	0.066	0.101
Cell270	0.072	0.104
Cell271	0.078	0.122
Cell272	0.07	0.12
Cell273	0.084	0.124
Cell274	0.06	0.095
Cell275	0.081	0.138
Cell276	0.083	0.122
Cell277	0.059	0.084
Cell278	0.061	0.084
Cell279	0.06	0.089
Cell280	0.058	0.094
Cell281	0.073	0.104
Cell282	0.058	0.086
Cell283	0.078	0.116
Cell284	0.05	0.076
Cell285	0.065	0.111
Cell286	0.065	0.119
Cell287	0.064	0.109
Cell288	0.052	0.084
Cell289	0.082	0.137
Cell290	0.065	0.108
Cell291	0.058	0.101
Cell292	0.067	0.106
Cell293	0.051	0.073
Cell294	0.078	0.121
Cell295	0.065	0.11
Cell296	0.061	0.079
Cell297	0.084	0.141
Cell298	0.091	0.131
Cell299	0.07	0.108
Cell300	0.055	0.074
Cell301	0.058	0.095
Cell302	0.066	0.115
Cell303	0.06	0.077
Cell304	0.058	0.122

## Sheet: Figure 2g
	Before	After PAA gel
Cell1	0.05	0.049
Cell2	0.046	0.038
Cell3	0.037	0.031
Cell4	0.036	0.043
Cell5	0.039	0.027
Cell6	0.038	0.035
Cell7	0.034	0.028
Cell8	0.031	0.031
Cell9	0.033	0.033
Cell10	0.029	0.03
Cell11	0.036	0.039
Cell12	0.024	0.018
Cell13	0.026	0.023
Cell14	0.027	0.023
Cell15	0.023	0.031
Cell16	0.033	0.029
Cell17	0.029	0.025
Cell18	0.035	0.042
Cell19	0.037	0.033
Cell20	0.037	0.031
Cell21	0.037	0.028
Cell22	0.029	0.041
Cell23	0.04	0.038
Cell24	0.022	0.02
Cell25	0.024	0.022
Cell26	0.035	0.027
Cell27	0.052	0.051
Cell28	0.055	0.055
Cell29	0.06	0.05
Cell30	0.032	0.028
Cell31	0.035	0.023
Cell32	0.052	0.034
Cell33	0.039	0.04
Cell34	0.041	0.036
Cell35	0.046	0.04
Cell36	0.039	0.028
Cell37	0.034	0.034
Cell38	0.041	0.042
Cell39	0.026	0.045
Cell40	0.031	0.032
Cell41	0.04	0.028
Cell42	0.035	0.035
Cell43	0.008	0.016
Cell44	0.066	0.039
Cell45	0.042	0.05
Cell46	0.042	0.037
Cell47	0.035	0.031
Cell48	0.033	0.039
Cell49	0.05	0.045
Cell50	0.049	0.037
Cell51	0.009	0.018
Cell52	0.041	0.035
Cell53	0.04	0.042
Cell54	0.042	0.039
Cell55	0.039	0.035
Cell56	0.048	0.04
Cell57	0.048	0.039
Cell58	0.049	0.029
Cell59	0.041	0.036
Cell60	0.033	0.045
Cell61	0.044	0.038
Cell62	0.028	0.019
Cell63	0.035	0.03
Cell64	0.055	0.045
Cell65	0.043	0.046
Cell66	0.045	0.032
Cell67	0.041	0.042
Cell68	0.046	0.048
Cell69	0.037	0.031
Cell70	0.038	0.032
Cell71	0.055	0.049
Cell72	0.046	0.053
Cell73	-0.017	-0.025
Cell74	0.032	0.034
Cell75	0.042	0.051
Cell76	0.041	0.052
Cell77	0.039	0.046
Cell78	0.043	0.048
Cell79	0.033	0.036
Cell80	0.038	0.045
Cell81	0.037	0.031
Cell82	0.028	0.036
Cell83	0.04	0.044
Cell84	0.033	0.032
Cell85	0.082	0.034
Cell86	0.107	0.069
Cell87	0.12	0.052
Cell88	0.118	0.051
Cell89	0.098	0.052
Cell90	0.062	0.059
Cell91	0.1	0.052
Cell92	0.056	0.053
Cell93	0.061	0.055
Cell94	0.074	0.052
Cell95	0.079	0.052
Cell96	0.058	0.052
Cell97	0.095	0.031
Cell98	0.081	0.058
Cell99	0.062	0.048
Cell100	0.049	0.061
Cell101	0.056	0.052
Cell102	0.097	0.057
Cell103	0.072	0.052
Cell104	0.102	0.047
Cell105	0.085	0.053
Cell106	0.102	0.055
Cell107	0.062	0.042
Cell108	0.085	0.055
Cell109	0.064	0.045
Cell110	0.058	0.05
Cell111	0.062	0.049
Cell112	0.079	0.053
Cell113	0.063	0.045
Cell114	0.106	0.052
Cell115	0.036	0.04
Cell116	0.039	0.045
Cell117	0.048	0.058
Cell118	0.053	0.051
Cell119	0.04	0.046
Cell120	0.039	0.05
Cell121	0.119	0.044
Cell122	0.078	0.049
Cell123	0.035	0.046
Cell124	0.033	0.047
Cell125	0.06	0.05
Cell126	0.056	0.042
Cell127	0.053	0.05
Cell128	0.059	0.042
Cell129	0.032	0.039
Cell130	0.031	0.04
Cell131	0.044	0.044
Cell132	0.057	0.044
Cell133	0.038	0.042
Cell134	0.036	0.047
Cell135	0.058	0.046
Cell136	0.061	0.054
Cell137	0.057	0.048
Cell138	0.045	0.044
Cell139	0.057	0.052
Cell140	0.064	0.054
Cell141	0.068	0.049
Cell142	0.063	0.043
Cell143	0.051	0.037
Cell144	0.05	0.068
Cell145	0.053	0.081
Cell146	0.041	0.05
Cell147	0.054	0.068
Cell148	0.055	0.06
Cell149	0.058	0.059
Cell150	0.05	0.077
Cell151	0.046	0.065
Cell152	0.056	0.055
Cell153	0.063	0.055
Cell154	0.081	0.058
Cell155	0.063	0.051
Cell156	0.047	0.049
Cell157	0.045	0.051
Cell158	0.042	0.042
Cell159	0.048	0.05
Cell160	0.078	0.06
Cell161	0.079	0.051
Cell162	0.053	0.051
Cell163	0.054	0.048
Cell164	0.047	0.035

## Sheet: Figure 3b
Lamin-TM	Lamin-TM + Y-compound	Lamin-SS	Lamin-SS + Y-compound
0.42063	0.294643	0.102843	0.198241
0.421226	0.419558	0.111122	0.218453
0.427289	0.417084	0.164393	0.225059
0.430315	0.419383	0.152607	0.230261
0.430871	0.420394	0.151362	0.217646

## Sheet: Figure 3d
	Repetition 1		Repetition 2
Time [min]	Mean	SEM	Mean	SEM
0	1	0.0699241	1	0.0628038
13	1.41647	0.101088	1.19991	0.0582808
20	1.52517	0.101856	1.65264	0.120667
30	1.49356	0.0867307	1.9283	0.218526
40	1.6044	0.113035	2.11163	0.233892
50	-	-	1.89394	0.260345

## Sheet: Figure 3f
Lamin TM - DN-KASH	Lamin TM +DN-KASH	Lamin SS - DN-KASH	Lamin SS +DN-KASH
0.494304	0.421039	0.14372	0.181256
0.323429	0.427584	0.160266	0.219191
0.392691	0.415691	0.202526	0.203163
0.399365	0.414595	0.173025	0.161817
0.39258	0.427063	0.181167	0.206059
0.391813	0.420999	0.138012	0.180473
0.385335	0.42862	0.186895	0.176036
0.391133	0.422375	0.146457	0.198463
0.392202	0.417862	0.15115	0.240467
0.40547	0.416077	0.154912	0.1975

## Sheet: Figure 4a
Lamin SS	Lamin SS + Aphidicolin	Lamin TM	Lamin TM + Aphidicolin
0.156862	0.209375	0.405443	0.351454
0.148559	0.225862	0.204493	0.418503
0.157219	0.206062	0.413091	0.420041
0.169846	0.204	0.399988	0.425875
0.17141	0.201024	0.417321	0.425694
0.172795	0.210176	0.422616	0.230764
0.130734	0.187948	0.413299	0.397302
0.197918	0.19138	0.375613	0.423686
0.148826	0.193522	0.394588	0.427631
0.157242	0.207682	0.411481	0.427694
0.156079	0.185461
0.159551	0.211523
0.155402	0.250663
0.169745	0.214269
0.17975	0.214546

[truncated: 21 more sheets: Figure 4b, Figure 4c, Figure 4d, Figure 4f, Figure 4g, Figure 5d, Figure 5e, Figure 5g, Supplemental Figure S2b, Supplemental Figure S2c, Supplemental Figure S2e, Supplemental Figure S3c, Supplemental Figure S4e, Supplemental Figure S5b, Supplemental Figure S5d, Supplemental Figure S7b, Supplemental Figure S8b, Supplemental Figure S8d, Supplemental Figure S9b, Supplemental Figure S10b …]
